# Supplementary material for: Market framing bias and cross-sectional stock returns
Source: PLoS One. 2023 Aug 30;18(8):e0290500. doi: 10.1371/journal.pone.0290500 (PMC10468084; doi:10.1371/journal.pone.0290500)
Supplement: S1 Data — (ZIP) [file pone.0290500.s001.zip]

Archive with 2 entries (2 files):
- minimal underlying data set/factors.xls
- minimal underlying data set/firm-specific characteristics.xls
