# Supplementary material for: Market framing bias and cross-sectional stock returns
Source: PLoS One. 2023 Aug 30;18(8):e0290500. doi: 10.1371/journal.pone.0290500 (PMC10468084; doi:10.1371/journal.pone.0290500)
Supplement: S1 Data — (ZIP) [file pone.0290500.s001.zip › minimal underlying data set/factors.xls]

## Sheet: Sheet
Rmrf_tmv	SMB_tmv	HML_tmv	RMW_tmv	CMA_tmv	year	month	UMD1	sent	Q_SMB	Q_IA	Q_ROE	PEAD	FIN
-0.011325	0.016576	-0.004331	-0.005592	-0.01113	1999	1	0.01488		0.0106689	-0.0106961	0.0169287	-0.0577805	-0.0148631
-0.045325	0.006863	0.002148	0.009199	0.002877	1999	2	0.017071		0.00295364	-0.00327942	0.00404761	0.0317262	0.0475806
0.065675	0.049112	0.044272	-0.083608	0.063389	1999	3	-0.013292		0.045638	0.0347673	0.032516	-0.0610694	-0.0609962
-0.035325	-0.016266	0.032332	-0.015954	0.013604	1999	4	-0.00044		-0.00804327	-0.00278998	0.0176075	0.0051824	0.0408631
0.109675	-0.036972	-0.017918	0.015232	-0.053147	1999	5	0.052949		-0.0227181	-0.0103651	-0.0762958	-0.0332419	-0.134666
0.35535	-0.079209	-0.089648	-0.001833	0.032148	1999	6	0.047892		-0.0230332	-0.0676688	-0.0493164	-0.11605	-0.278097
-0.06365	0.026634	0.018414	-0.011146	0.016263	1999	7	0.010152		0.0187671	-0.0154417	0.0180001	-0.0190527	0.0696224
0.01135	0.045001	0.02314	-0.045152	0.061048	1999	8	-0.026663		0.0383892	0.0250364	0.0537101	-0.0200455	-0.0475339
-0.02965	0.011746	-0.015859	0.006897	-0.014561	1999	9	-0.006611		0.0107971	-0.00608878	0.000277226	0.0013312	0.0326133
-0.05065	0.025316	-0.000554	-0.005033	-0.000915	1999	10	-0.018109		0.0124767	-0.00162941	0.00585325	0.0276774	0.0375849
-0.04665	0.03042	0.006778	-0.007531	0.002772	1999	11	-0.027316		0.0380632	-0.000770578	0.0109809	0.0227397	0.0333314
-0.04865	-0.019843	-0.032612	0.025587	-0.021862	1999	12	0.05035		0.00828032	-0.00698551	-0.0456692	0.0537537	0.0664192
0.14635	-0.003889	-0.091037	0.036031	-0.062093	2000	1	0.192724		0.0728322	0.0324563	-0.14446	-0.129191	-0.151044
0.11535	0.034952	-0.013924	-0.007671	0.019518	2000	2	0.026084		0.00757905	0.0320791	0.0295902	0.0759561	-0.136664
0.05735	0.067887	0.0215	-0.061041	0.069747	2000	3	-0.092493		0.0811931	-0.00318883	0.074291	-0.0140779	-0.0478092
0.01335	-0.011537	0.028698	-0.016859	0.008137	2000	4	-0.052416		0.00134039	-0.010354	-0.0172484	-0.0110349	-0.0125774
0.02435	0.026897	0.023714	-0.013556	-0.002326	2000	5	-0.022996		0.0241694	0.0224198	-0.00286592	-0.00521564	-0.0400843
0.02135	-0.020219	0.027978	0.014276	0.007352	2000	6	-0.073843		-0.0236455	0.000732429	0.0244105	-0.167634	-0.037511
0.04435	0.019687	0.030822	-0.008893	0.05036	2000	7	-0.018187		0.0122588	0.0296928	0.00567255	-0.0833259	0.145748
-0.00865	0.042065	-0.022336	-0.034904	0.014779	2000	8	0.021625		0.0254567	0.0121649	0.0251156	-0.000550054	0.172836
-0.04765	0.029216	-0.035105	-0.007865	0.015514	2000	9	0.037318		0.0431844	-0.0012423	-0.00160652	0.00715464	0.218087
0.02335	0.033365	0.015506	-0.001651	0.008331	2000	10	-0.022182		0.0276237	0.00265332	0.033193	-0.0188473	0.128039
0.05235	0.013289	0.022524	0.008374	-0.001382	2000	11	-0.016739		0.0103039	0.00502461	-0.0174568	-0.0906842	-0.234898
-0.00465	0.022845	0.009661	0.02643	-0.011866	2000	12	-0.008051		0.0199553	-0.0173851	-0.0117224	-0.0576689	-0.0903857
-0.00965	-0.009832	0.028318	0.001501	0.006975	2001	1	-0.019981		-0.0068475	0.00885055	-0.00265773	0.0237505	0.0624545
-0.05965	-0.011666	0.026054	0.022399	-0.010714	2001	2	0.014761		0.000588391	-0.00849661	-0.0222107	0.0587568	-0.139751
0.07335	0.027166	0.005214	-0.009636	0.001979	2001	3	0.000344		0.0187687	-0.00353078	0.0364333	-0.0230835	0.106073
-0.00665	0.031224	-0.023871	-0.021784	0.011067	2001	4	5.7e-05		0.0304996	-0.00631127	0.00527638	0.0236693	0.079949
0.03435	0.067041	-0.000836	-0.017507	0.008354	2001	5	0.023747		0.0636292	-0.000774113	0.0248036	0.0283871	-0.0215157
0.00435	0.001274	0.012625	0.001667	0.014871	2001	6	-0.003893		0.0115359	0.0211528	-0.0140362	-0.1722	0.00235974
-0.13465	-0.005376	-0.009688	0.001505	0.00317	2001	7	0.020971		-0.000701471	0.0181335	-0.0249368	0.0565	0.126946
-0.03465	0.013893	-0.009102	-0.002724	0.011758	2001	8	0.028868		0.0134568	0.0103314	0.0036108	0.00768534	0.0329069
-0.05265	-0.025064	0.021847	0.010291	-0.011084	2001	9	-0.020065		-0.0230479	-0.00664248	-0.0152017	-0.0137517	0.0976917
-0.04765	-0.024706	0.02268	-0.014505	0.015972	2001	10	-0.005179		-0.0307479	0.0269584	0.00951273	0.265672	0.0528344
0.03535	0.024954	0.011636	-0.011485	0.008264	2001	11	-0.027172		0.0224419	0.00412384	0.000680703	-0.0154286	-0.0523412
-0.06365	-0.010593	0.021147	0.048787	-0.037036	2001	12	0.026721		0.00247418	-0.00797357	-0.055015	0.0155	0.0835161
-0.10465	-0.031981	0.019799	0.042351	-0.023114	2002	1	0.028928		-0.0162454	-0.0247765	-0.062171	0.05315	0.108765
0.026575	0.008394	-0.026269	-0.020993	0.017187	2002	2	-0.034837		0.0079924	0.0137778	0.0208272	0.0196698	-0.0329276
0.059575	0.029819	-0.008474	-0.015188	0.003598	2002	3	-0.048271		0.0156617	0.00970921	0.0320448	0.00655769	-0.0815927
0.040575	0.019197	0.020141	-0.029342	0.027628	2002	4	-0.016162		0.0282393	0.0319067	0.0139418	0.000421582	-0.0383076
-0.086425	-0.001337	-0.012925	-0.011299	0.010461	2002	5	-0.005883		-0.00291348	-0.000759818	0.0153963	0.00180526	0.0828601
0.141575	-0.054041	0.031568	0.007143	0.009889	2002	6	-0.007035		-0.0343294	-0.00780648	-0.0213806	0.173603	-0.111282
-0.043425	0.010646	-0.015889	0.00057	-0.012648	2002	7	0.022881		0.0151329	-0.010828	-0.00674312	0.0609	0.0458414
0.006575	0.006876	0.004605	0.014585	-0.005919	2002	8	-4.3e-05		0.0104286	-0.00694057	-0.0124479	-0.0153993	-0.0075365
-0.056425	-0.003186	0.004239	0.02065	-0.014966	2002	9	0.014918		0.000410052	-0.00989274	-0.0164553	-0.00144831	0.0570124
-0.050425	-0.013758	-0.005245	-0.002207	0.006691	2002	10	0.024116		-0.0100905	0.00169603	-0.012731	0.0861	0.0474774
-0.061425	-0.029786	0.013766	0.024088	-0.019257	2002	11	0.023272		-0.0276032	-0.00942937	-0.0257269	0.0119234	0.0752413
-0.054425	0.007763	-0.015853	0.014413	-0.003672	2002	12	0.029866		0.00943469	0.0024402	-0.0203701	-0.0258489	0.0383743
0.096575	0.006523	0.003427	-0.023002	0.021953	2003	1	-0.031879		0.012154	0.014899	0.0213623	-0.1045	-0.0832954
0.007575	0.010412	0.000209	-0.001801	0.003121	2003	2	0.001286	8.67	0.0103768	0.00681886	0.00226074	-0.0269191	-0.0134123
-0.010425	-0.020182	0.020355	0.022321	-0.012171	2003	3	0.035316	-0.38	-0.0117358	-0.0110056	-0.0265223	-0.00358813	0.0217516
-0.006425	-0.047753	0.051901	0.061531	-0.031913	2003	4	0.068361	-3.42	-0.0391964	-0.00800835	-0.0587951	0.0391523	0.0316218
0.041575	-0.01468	0.010202	-0.012041	0.001435	2003	5	-0.003928	-0.19	-0.0139133	0.00164891	-0.00642015	-0.0118096	-0.0380332
-0.062425	-0.003361	0.007431	0.006339	-0.000948	2003	6	0.018677	1.84	0.0038119	-0.000497753	-0.0166601	0.0797711	0.0504614
-0.012425	-0.037509	0.009863	0.019225	-0.011744	2003	7	0.054041	-0.43	-0.0296417	-0.00781747	-0.0223583	0.0280968	0.0139129
-0.034425	0.010815	-0.027073	-0.006823	0.000181	2003	8	-0.026542	0.29	0.0139021	-0.000759822	0.0213047	0.0220027	0.0320445
-0.043425	-0.011825	0.001189	0.001259	0.001336	2003	9	0.005688	-0.86	-0.0111688	-0.00328864	0.00422326	-0.00233546	0.028321
-0.028425	-0.060872	0.055717	0.061958	-0.028062	2003	10	0.111137	-0.18	-0.0324571	-0.00356762	-0.0614884	0.0893178	0.0553247
0.021575	-0.012066	0.044995	0.008383	-0.007203	2003	11	-0.014916	-0.72	-0.00468745	0.0292819	-0.0209759	-0.00584123	-0.0241136
0.046575	-0.075147	0.073677	0.066663	-0.035332	2003	12	0.120372	1.42	-0.0286809	-0.00575761	-0.0773942	-0.1079	0.0164831
0.064575	0.025614	-0.006845	-0.011053	-0.005616	2004	1	-0.028856	0.64	0.0196731	-0.00428627	0.0127301	-0.0714	-0.0718189
0.065575	0.035855	-0.024912	-0.030544	0.023054	2004	2	-0.071534	0.74	0.0201894	0.00614988	0.0365786	0.0507495	-0.0939735
0.037575	0.012457	0.025312	0.00883	-0.011901	2004	3	-0.004909	1.48	0.0217766	-0.0163729	0.0135725	-0.0124366	-0.0545477
-0.095425	0.005258	0.044396	0.027337	-0.000375	2004	4	0.035796	0.52	0.0224669	-0.0104565	-0.0353796	0.0274159	0.0753256
-0.025425	0.017669	0.010984	-0.005051	-0.009318	2004	5	-0.003364	-2.13	0.0186265	0.0351797	-0.0109698	0.0199933	0.037716
-0.105425	-0.016683	0.026028	0.039449	-0.012777	2004	6	0.042865	2.33	-0.011814	-0.00507944	-0.0330338	0.119096	0.135977
-0.006425	-0.044914	-0.009762	0.023699	-0.009027	2004	7	0.048613	-0.87	-0.0327713	-0.00118745	-0.03302	0.00258405	0.00297145
-0.041425	-0.008138	0.033962	0.015748	-0.003502	2004	8	0.012933	4.26	0.00866314	0.0067	-0.021664	0.0275218	0.0356037
0.050575	-0.00984	-0.013765	0.0237	-0.02939	2004	9	0.037032	-5.66	0.000987752	-0.0207389	-0.0307164	0.027322	-0.0417592
-0.056425	-0.030019	0.00842	0.033464	-0.023169	2004	10	0.036617	-1.88	-0.0231533	-0.0255005	-0.063573	-0.01355	0.0797359
0.016575	0.045248	-0.00658	-0.042433	0.004899	2004	11	-0.05743	0.44	0.0229721	-0.00614877	0.0523904	-0.00591607	-0.0395172
-0.065425	-0.020058	0.009551	0.030656	-0.024023	2004	12	0.054841	0.33	-0.00390462	0.00330581	-0.0540578	-0.1556	0.0718569
-0.064425	0.000144	-0.004076	0.006288	-0.008135	2005	1	0.034812	-0.49	-0.00452794	0.0106256	-0.00995275	0.1214	0.0357142
0.096575	0.003995	-0.00369	0.003321	-0.004376	2005	2	-0.020005	-22.12	0.0081393	-0.00841102	0.0023138	0.000158252	-0.0758769
-0.102425	-0.021427	0.014179	0.0368	-0.022662	2005	3	0.085583	1.38	-0.0112444	-0.00469707	-0.0567007	0.0599763	0.106621
-0.028425	-0.062825	0.016615	0.037087	-0.011116	2005	4	0.07641	0.95	-0.038195	-0.0413201	-0.0637551	0.0292646	0.0608338
-0.081425	0.036922	-0.004529	-0.048997	0.012505	2005	5	-0.103578	-1.28	0.0227234	0.0416868	0.0473643	-0.00249	0.0553648
0.002575	-0.006244	0.039398	0.02368	-0.017759	2005	6	0.03351	-1.14	-0.00180376	0.0012977	-0.0683026	0.0547	0.00138245
-0.013425	-0.07518	0.027395	0.054477	-0.033948	2005	7	0.080761	-0.68	-0.0536549	-0.0160851	-0.0619943	0.1006	0.0295905
0.088575	0.094147	-0.010395	-0.059218	0.042756	2005	8	-0.112481	-0.1	0.0939573	0.0328166	0.0705082	0.0141769	-0.0927173
-0.001425	0.03561	-0.019461	0.013664	-0.015264	2005	9	-0.015376	-0.22	0.0175799	-0.0156696	-0.0164448	0.0203664	-0.00429152
-0.062425	-0.000511	-0.005577	0.017653	-0.012143	2005	10	0.028414		-0.00378912	-0.0200074	-0.00999433		0.0295868
-0.000425	0.021314	0.016908	-0.011741	0.009725	2005	11	-0.036006	0.3	0.0109997	0.000960739	0.0755406	-0.00792954	0.0342124
0.058575	-0.051522	0.011417	0.036039	-0.020121	2005	12	0.051364	0.69	-0.0327999	0.00235767	-0.0134881	0.1205	-0.023851
0.085575	-0.014506	-0.000797	-0.003325	-0.025436	2006	1	0.004804	-6.82	-0.0179703	-0.00657764	-0.018436	-0.0487	-0.0830588
0.036575	-0.008096	0.004138	-0.009727	0.011548	2006	2	-0.000394	-0.46	-0.00789997	0.017448	0.0518219	-0.0216696	0.00517928
0.015575	-0.007358	-0.005939	0.02732	-0.015136	2006	3	0.073879	-0.33	0.0175016	-0.00242695	-0.053212	0.00523603	-0.0116838
0.118575	-0.045596	0.022989	0.035464	-0.029269	2006	4	0.11373	0.41	-0.00751808	-0.0313688	-0.068725	0.0359021	-0.0640647
0.175575	0.098218	-0.00875	-0.095417	0.044195	2006	5	-0.053902	0.39	0.0868419	0.0801	0.081702	-0.0606144	-0.219959
0.037575	0.039165	-0.010178	-0.017736	0.031809	2006	6	-0.020108	3.38	0.0205396	-0.0237324	-0.0121176	0.13584	-0.0522962
-0.056425	0.056356	-0.00728	-0.013579	0.022286	2006	7	0.000308	-2.29	0.0488586	0.00744946	0.02599	0.715708	0.0908908
0.0265	-0.005308	-0.016239	-0.00448	-0.007005	2006	8	0.018861	2.29	-0.0100619	-0.00779384	-0.0394701	0.0300489	-0.0225689
0.0445	0.02073	-0.018833	-0.014037	0.010949	2006	9	-0.004638	0.01	0.00431085	0.0098507	0.0301024	0.000817147	-0.0346556
0.0255	-0.030819	0.033364	0.042165	-0.032545	2006	10	-0.028499	0.42	-0.0136091	-0.00378797	-0.056936	-0.1044	-0.0404629
0.1315	-0.113714	0.006075	0.06335	-0.045775	2006	11	0.076205	3.63	-0.0756605	-0.0202857	-0.0507094	0.055241	-0.120258
0.2235	-0.083162	-0.001803	0.053272	-0.016067	2006	12	0.037276	2.23	-0.0621108	0.0110618	-0.0748587	-0.175852	-0.10348
0.0925	0.055628	-0.002885	-0.044346	0.052951	2007	1	-0.049878	3.53	0.0107604	0.0350899	-0.00769975	-0.442046	-0.244408
0.0645	0.090136	0.038962	-0.10683	0.072077	2007	2	-0.104206	9.17	0.0407065	0.0247507	0.0992653	-0.144273	-0.134761
0.11135	0.101695	0.003045	-0.06843	0.051042	2007	3	-0.077225	2.12	0.0667341	0.0350836	0.0808508	0.0266033	-0.111445
0.22435	0.043541	0.054305	-0.088237	0.065721	2007	4	0.036065	0.91	0.00336573	-0.0614612	0.150178	0.0434865	-0.35487
0.077275	-0.01717	-0.015026	0.027642	-0.002767	2007	5	0.027785	-2.61	-0.00697146	-0.0373706	0.0273932	0.0558944	-0.077423
-0.082725	-0.095388	-0.101315	0.13784	-0.068316	2007	6	-0.033535	1.4	-0.0509243	-0.0899254	-0.138958	0.368007	0.181249
0.17905	0.076902	0.015177	-0.02371	-0.014819	2007	7	0.044572	3.5	0.0728849	-0.0346562	0.0280202	-0.1388	-0.235694
0.167825	-0.017173	0.000638	-0.013269	-0.003298	2007	8	0.029373	9.45	-0.01645	0.0179034	-0.0069876	0.0934124	-0.151713
0.0466	-0.016442	0.043304	-0.007594	-0.005865	2007	9	0.034573	-11.93	0.00475528	0.0351761	-0.0694661	-0.00414415	-0.056512
0.0546	-0.082616	-0.03918	0.096623	-0.065621	2007	10	0.076654	7.67	-0.0272304	-0.0170244	-0.0698556	0.0247509	0.0801095
-0.1364	0.086411	0.006309	-0.05186	0.039437	2007	11	-0.128108	1.06	0.0724571	0.0298388	0.0703608	0.0117611	0.0901383
0.082225	0.035329	0.014845	-0.000126	0.036666	2007	12	-0.012106	-4.58	-0.00134567	-0.00498973	0.0162948	0.172665	-0.208565
-0.158775	0.057546	-0.022022	-0.005523	0.017066	2008	1	-0.037566	0.56	0.0343443	-0.0220287	0.0293163	0.0385851	0.0835288
0.015225	0.076729	0.028859	-0.025048	0.022045	2008	2	-0.022742	-3.63	0.0780383	0.0178069	0.0135926	0.205506	-0.0845433
-0.193775	0.017926	-0.032729	0.007609	-0.010551	2008	3	0.002251	-2.59	0.0221969	-0.0155838	0.01924	0.0615096	0.178075
0.051225	-0.077312	-0.018334	0.045199	-0.033659	2008	4	0.065209	1.67	-0.0345121	-0.0688383	-0.0359527	0.0219218	0.0158257
-0.084775	0.047238	0.037915	-0.009889	0.01696	2008	5	-0.018857	4.47	0.0291519	0.00634435	0.0259368	-0.0112221	0.0108886
-0.216775	-0.021244	-0.015227	0.022093	-0.010172	2008	6	0.020786	-3.27	-0.0153952	-0.00538907	-0.0217973	-0.0392779	-0.0480289
0.020225	0.075592	-0.001097	-0.017424	0.026896	2008	7	-0.028302	-1.12	0.0552471	0.0232523	0.00377745	0.103158	0.0689787
-0.150775	-0.048428	0.029764	0.02521	-0.061393	2008	8	-0.011301	-2.28	-0.00119905	0.00118341	-0.0263271	0.0635792	-0.0505618
-0.071775	-0.051123	0.038778	0.008956	0.022507	2008	9	-0.020699	2.88	-0.0650391	0.0184701	0.00564893	-0.0118068	-0.0167991
-0.2624	0.014608	0.029993	-0.002302	0.030982	2008	10	0.039339	-5.79	-0.00691342	0.0185657	-0.0174384	0.3899	-0.0274088
0.11235	0.071793	-0.019779	-0.03058	0.010419	2008	11	-0.052371	-1.72	0.0322971	-0.00403043	0.0409946	-0.0397363	-0.0567621
-0.006425	0.073133	-0.045439	-0.017243	0.002124	2008	12	0.038252	0.5	0.0483978	-0.00492778	-0.0280736	0.0617039	-0.059899
0.110575	0.035918	-0.018974	-0.01765	-0.038603	2009	1	-0.10865	-0.91	0.0205268	0.00604411	0.00726188	0.149885	0.0207375
0.050575	0.035496	-0.019315	-0.036175	0.027654	2009	2	-0.030231	-0.84	0.0086023	0.0356814	0.0352753	0.1283	0.0357606
0.162575	0.055893	-0.049634	-0.037082	0.00837	2009	3	-0.087037	0.58	0.023452	0.0245012	0.0239546	0.00348284	0.067939
0.045575	0.031703	0.012367	0.001398	0.002536	2009	4	-0.014768	0.02	0.0280979	-0.024652	0.00962136	-0.0230093	-0.00476475
0.051575	0.035492	0.000548	-0.006225	-0.005344	2009	5	-0.037478	0.57	0.0191047	0.036003	0.0232601	-0.00214737	0.0318991
0.135575	-0.048688	-0.015316	0.002818	-0.023398	2009	6	0.007099	-0.13	-0.0285426	-0.0132158	-0.0130846	0.146613	-0.0579861
0.164575	-0.040825	0.018971	-0.018776	0.0273	2009	7	-0.103274	2.73	-0.0471816	0.0231837	0.0335655	-0.0007	-0.148119
-0.219425	0.055994	-0.023969	-0.007253	0.004341	2009	8	-0.010877	3.55	0.0654063	0.00840124	-0.0271197	-0.00242679	0.163276
0.050575	-0.009437	-0.015037	0.020775	-0.03064	2009	9	0.024735	-1.81	-0.00117379	-0.0159935	-0.055404	-0.0174448	-0.0183043
0.086575	0.027359	-0.002555	-0.018152	0.010828	2009	10	0.077677	10.68	0.0179657	0.0215915	-0.00361178	-0.0918787	-0.102511
0.074575	0.067989	0.002786	-0.006147	0.027192	2009	11	0.008515	-9.05	0.0409237	0.000386867	0.0232223	-0.0145175	-0.117892
0.030575	0.013479	0.022383	-0.008097	0.002589	2009	12	-0.045985	3.12	0.0369974	-0.00908646	-0.0235674	-0.0440497	-0.0268978
-0.090425	0.062078	-0.019607	-0.017409	0.008011	2010	1	-0.024181	2.76	0.0570123	0.00603166	-0.00785684	0.0473683	0.0395406
0.023575	0.054443	-0.02049	-0.025576	0.021914	2010	2	0.028053	-4.31	0.0217105	0.0121238	0.0294713	-0.00417316	-0.0625988
0.023575	0.029116	-0.005929	-0.002435	0.002572	2010	3	0.014664	4.88	0.0297111	-0.0016578	0.0025751	-0.0438423	-0.039071
-0.079425	0.00725	-0.024437	0.013877	0.00477	2010	4	0.051245	4.76	0.0172702	0.0102639	-0.0140973	-0.0128048	0.0832611
-0.085425	0.011283	-0.004815	0.017564	-0.042547	2010	5	0.052611	-6.93	0.0184666	-0.0265268	-0.0188611	0.0330636	0.0820109
-0.077425	-0.020896	-0.004727	-0.000333	-0.003549	2010	6	-0.016059	1.1	0.00282541	-0.029354	-0.0129037	0.0946574	0.0931241
0.114575	0.032146	-0.026582	-0.012443	0.026002	2010	7	-0.007216	-2.71	0.022098	0.00376087	-0.00972476	-0.169221	-0.15312
0.013575	0.078681	-0.075695	-0.003565	0.031642	2010	8	0.116592	2.43	0.0375303	0.026529	0.00185825	0.04845	-0.104347
0.009575	0.002019	-0.045953	-0.01295	0.013551	2010	9	0.049148	-0.97	-0.00213408	0.0174368	0.00505253	0.034687	-0.034212
0.119408	-0.041132	0.011416	-0.000197	-0.016802	2010	10	-0.044241	-2.14	-0.0270432	-0.000149883	-0.00917016	-0.203236	-0.0814068
-0.049592	0.061951	-0.03599	0.015072	0.012259	2010	11	0.099886	3.44	0.0585442	0.00570188	-0.030431	0.04899	0.0022544
-0.007875	-0.00588	0.015797	0.005052	-0.01704	2010	12	-0.008499	0.03	0.00361596	-0.0211672	-0.0234616	0.0201598	0.0039326
-0.017875	-0.034413	0.040516	-0.009372	0.005637	2011	1	-0.08352	-2.46	-0.00325668	0.0147719	-0.0118051	-0.05737	0.0731291
0.043833	0.054733	-0.030533	-0.040614	0.022328	2011	2	0.069582	-0.6	0.0246995	-0.00207156	0.0133085	0.0597335	-0.121398
0.001833	0.017472	0.00571	-0.017718	0.006426	2011	3	-0.036627	3.43	0.00804404	0.0252907	0.0165353	0.121115	-0.0076859
-0.010375	-0.01782	0.005235	-8.2e-05	-0.006328	2011	4	-0.045664	-3.72	-0.00484948	0.00406985	-0.000356818	0.0111121	0.0515643
-0.063375	-0.007381	0.001029	0.012662	-0.015838	2011	5	0.008289	0.86	0.00436009	0.00412672	-0.00395282	0.0114793	0.0759336
0.020625	0.020895	-0.019183	-0.002824	0.005706	2011	6	0.061929	2	0.00878154	-0.0159012	-0.0133424	0.0911	-0.0334095
-0.017583	0.033341	-0.04595	-0.013701	-0.006926	2011	7	0.021861	-0.42	0.0287525	-0.0123743	-0.00473625	0.0222	0.00363412
-0.049583	0.026446	-0.013402	0.011939	-0.014973	2011	8	0.000207	-1.04	0.0253157	-0.0212918	-0.0064377	0.024577	0.0279323
-0.086583	-0.023896	0.03545	0.00981	0.020166	2011	9	-0.023308	-2.9	0.00183288	0.0204858	-0.00421978	0.0154088	0.132883
0.045417	-0.010104	0.024788	-0.004836	-0.004984	2011	10	-0.01177	-3.33	0.0120275	-0.0233586	-0.00447138	-0.4213	-0.0251294
-0.053583	0.016833	-0.018001	-0.001812	0.007362	2011	11	0.023149	2.48	0.0185949	-0.00068832	-0.00991972	0.00874395	0.042753
-0.064583	-0.089054	0.079741	0.079908	-0.047326	2011	12	0.103027	-0.38	-0.0408557	-0.0149493	-0.0375136	-0.224291	0.118789
0.033417	-0.041302	-0.007009	0.002461	0.018118	2012	1	-0.032587	-2.05	-0.0260929	0.0494407	-0.0207783	0.01645	-0.00431486
0.061417	0.055334	-0.035506	-0.030432	0.001266	2012	2	-0.04815	2.88	0.0343058	-0.0266982	0.0238838	-0.119882	-0.114501
-0.068583	0.003453	0.011322	0.011894	0.015204	2012	3	0.034018	1.21	0.0152974	0.00500356	-0.0234929	0.0977855	0.0807055
0.050417	0.020245	-0.020264	-0.010085	-0.004059	2012	4	-0.052998	-2.16	0.00547527	0.0619476	-0.0206258	-0.012755	-0.0680959
-0.006583	0.013688	-0.020847	-0.003994	0.001913	2012	5	-0.005607	1.59	0.00441128	-0.0376293	-0.0088926	-0.0170169	-0.00409321
-0.047375	-0.002992	0.009666	0.018249	-0.004552	2012	6	0.043534	-1.22	0.0172851	-0.0180775	-0.0265486	0.104963	-0.0691015
-0.055167	-0.038524	0.007188	0.029976	-0.016701	2012	7	0.045654	-0.96	-0.0209131	-0.00118853	-0.0339309	0.16775	0.00401431
-0.025167	0.07466	-0.01181	-0.035666	0.027091	2012	8	-0.009828	0.2	0.0605497	0.00592748	0.0208463	-0.0366296	-0.0637836
0.018833	-0.022523	-0.020917	0.024759	0.004072	2012	9	-0.002512	-0.61	-0.0217628	0.00809809	-0.00359495	-0.00609333	0.0391853
-0.009167	0.018212	0.00746	-0.007444	0.003218	2012	10	0.019627	0.41	0.0241918	0.0189404	0.002759	0.101342	-0.0226322
-0.053167	-0.054702	0.048158	0.012433	-0.00796	2012	11	0.035349	2.06	-0.0274888	0.0236151	-0.0288059	0.0429019	0.00224895
0.144833	0.007405	0.021463	0.009014	0.001396	2012	12	-0.043791	-5.92	-0.0106856	-0.00754103	0.00628178	0.0249747	-0.0628569
0.050833	0.025164	0.014207	-0.0344	0.008776	2013	1	-0.023338	-2.02	0.013031	-0.0155882	0.0131473	-0.0472872	0.0274321
-0.008167	0.041538	-0.014331	-0.014169	0.001696	2013	2	0.021606	1.01	0.0333049	-0.00937189	0.017621	0.0216795	-0.0145195
-0.052167	0.027382	-0.012179	-0.024922	0.007692	2013	3	0.053754	-1.36	0.0344444	-0.00858847	-0.0153866	-0.0204646	-0.0127073
-0.024167	-0.009104	0.009851	0.00355	0.006067	2013	4	0.014357	0.6	-0.0106962	-0.0173718	-0.00447625	0.0243721	-0.0121461
0.066833	0.075837	-0.023435	-0.035459	-7.8e-05	2013	5	0.009932	-1.65	0.0367525	-0.00173671	-0.021132	0.0358971	0.0594441
-0.131167	-0.016016	0.005531	0.017763	-0.01372	2013	6	0.045682	-0.36	0.00254954	-0.00333147	-0.0476836	0.101472	-0.0442102
0.021833	0.045982	0.001829	-0.018164	0.013956	2013	7	0.061829	-0.25	0.0431772	-0.00140449	-0.00708484	0.330917	0.100416
0.045833	0.044219	-0.000277	-0.033925	0.016126	2013	8	-0.055041	0.31	0.0274277	0.0113883	0.0124336	-0.00196496	-0.0513978
0.036833	0.004912	0.032797	-0.037159	0.013313	2013	9	0.088693	-0.15	-0.0036236	-0.0169085	0.00515953	0.0300877	-0.0174122
-0.019167	-0.002217	0.021122	0.007183	0.011721	2013	10	-0.025006	1.49	0.0300191	0.0220612	-0.0153549	-0.0117499	0.0612996
0.039833	0.043083	0.006068	-0.028327	-0.002892	2013	11	0.032208	-1.26	0.0501949	-0.0516653	0.0105064	-0.00963251	-0.0613727
-0.044167	0.008985	0.003537	0.012848	-0.007662	2013	12	0.023971	-14.34	0.0119451	0.0289021	-0.0379148	0.209212	-0.0112447
-0.030167	0.063506	0.018336	-0.026204	-0.007726	2014	1	0.089357	11.37	0.0386661	-0.0441754	-0.000845143	0.271347	0.0991312
0.008833	0.035449	0.003544	-0.016916	0.016319	2014	2	-0.018764	-7.7	0.0306748	0.0262236	0.0399373	0.699114	0.070339
-0.019167	-0.002574	0.001271	0.006729	0.010475	2014	3	-0.071408	-3.26	0.0201385	0.00605475	0.010546	0.0163129	-0.00755395
-0.008167	-0.008756	-0.002825	0.013516	-0.00396	2014	4	-0.008197	-0.76	0.00169981	0.00701003	0.00406237	-0.000921221	-0.0270811
0.011833	0.015889	0.002558	-0.020107	0.00735	2014	5	0.019991	-0.96	0.0144158	-0.00283161	0.0246264	-0.0146341	-0.0194745
0.022833	0.030103	7.8e-05	-0.016482	0.016817	2014	6	0.012615	3.72	0.0179576	0.00824264	0.00718381	0.0372931	-0.0112548
0.084833	-0.003674	0.019959	-0.00583	0.006429	2014	7	-0.044029	1.06	0.0260683	0.0199857	-0.00685845	0.117383	0.00404892
0.008833	0.056033	-0.029687	-0.032468	0.004133	2014	8	0.045857	-0.79	0.0173605	-0.0152323	0.0210182	0.0493092	-0.019277
0.068833	0.087214	-0.021987	-0.062505	0.033255	2014	9	0.020608	1.6	0.062627	0.0151117	0.0120079	-0.000589954	-0.0752067
0.020833	3.1e-05	0.014222	0.008251	0.001389	2014	10	-0.003805	0.49	0.00614948	-0.00205686	-0.0099157	0.104777	0.00211586
0.099042	-0.031038	0.048239	-0.007584	-0.009547	2014	11	-0.060674	-1.66	-0.000840707	0.00707856	0.00260908	0.0446405	0.094473
0.175042	-0.221181	0.159513	0.099869	0.010621	2014	12	-0.190606	3.62	-0.111525	0.0146407	-0.0363239	0.501607	0.277385
-0.000958	0.055345	-0.084607	-0.017696	-0.018933	2015	1	-0.000268	3.66	0.037956	-0.0457556	-0.00377455	0.15627	-0.169278
0.036042	0.039407	-0.047046	-0.022619	-0.015259	2015	2	-0.039694	-1.96	-0.000531494	-0.0351496	0.00921109	0.446471	0.0341497
0.14025	0.095709	-0.033003	-0.056341	0.002735	2015	3	0.032253	0.9	0.0562608	-0.040998	0.0380924	0.125338	-0.0432122
0.17525	0.011184	-0.002263	-0.035837	0.054341	2015	4	0.13952	1.29	0.000787648	0.00604541	0.0138391	0.0343534	0.0633
0.060458	0.228384	-0.143691	-0.081645	0.013747	2015	5	0.028693	4.63	0.125071	-0.0905637	0.0649954	0.0223599	-0.1995
-0.076333	-0.03546	0.092223	0.021727	0.01966	2015	6	-0.022635	-1.8	0.000629887	0.0739205	-0.0300708	0.259717	0.244664
-0.146333	-0.050481	0.029034	0.049342	-0.028586	2015	7	-0.027903	-10.01	-0.0323251	-0.0321752	-0.0366058	0.20394	-0.0576004
-0.148125	0.002306	0.00463	-0.011289	0.045262	2015	8	-0.034052	-3.48	0.00585693	0.0613942	0.00832539	-0.0341274	0.0555202
-0.050125	0.028079	-0.011577	0.033193	-0.037729	2015	9	-0.03873	0.4	0.0383726	-0.033147	-0.0381001	-0.0227835	-0.0738668
0.131083	0.102706	-0.085776	-0.060894	0.021829	2015	10	-0.020825	-0.62	0.061077	-0.0272763	0.0248985	-0.0877627	0.0366949
0.033083	0.119075	-0.032496	-0.02269	-0.002664	2015	11	-0.061977	13.05	0.101247	-0.0540858	0.00119792	0.0420673	-0.0420998
0.033083	0.072499	-0.029157	0.000492	-0.003893	2015	12	-0.043767	-3.99	0.0771957	-0.00375801	0.00414991	-0.295616	-0.0492035
-0.242917	-0.055234	0.056433	0.051464	-0.012024	2016	1	-0.087898	-7.63	-0.0214671	0.00343038	-0.0330978	0.255265	-0.0697683
-0.026917	0.000871	0.012775	-0.002378	0.021051	2016	2	-0.013578	2.39	0.00405141	0.0233509	0.0106576	0.022067	0.0297719
0.134083	0.067511	-0.0595	-0.01658	-0.025139	2016	3	0.027605	1.11	0.0473768	-0.0136214	-0.00367908	0.00157824	0.0513433
-0.021917	0.035308	0.001714	0.000432	0.014908	2016	4	0.016263	-0.33	0.0287613	0.0131656	0.01398	0.0175858	-0.0306662
-0.002917	-0.025841	0.004454	0.008521	-0.022462	2016	5	0.002109	-0.61	-0.00718019	-0.0180514	-0.0277557	0.0137235	-0.0135106
0.021083	0.051764	-0.011581	-0.013625	-0.017669	2016	6	0.022986	0.23	0.0442218	-0.0183357	-0.0104858	-0.00618905	-0.0173124
0.015083	-0.02693	0.036812	0.011887	0.014946	2016	7	-0.018711	1.68	-0.0167033	0.0376221	-0.0237892	-0.0350545	0.103217
0.040083	0.023684	0.006708	-0.00523	-0.00272	2016	8	0.004726	3.65	0.0177623	-0.00307465	0.0235024	0.0317068	0.0104502
-0.020917	0.031656	-0.000551	-0.005422	0.013197	2016	9	0.007576	-1.88	0.0270785	0.0146536	-0.00345875	0.0135431	0.00359977
0.027083	0.01586	0.005992	-0.013012	0.012586	2016	10	0.001776	1.38	0.0160927	0.0111924	0.0152814	-0.0275779	-0.0216632
0.043083	-0.009332	0.023013	0.004043	0.014738	2016	11	-0.037579	3.42	-0.00125555	0.0151283	0.0089557	-0.0124787	-0.0142728
-0.048917	0.016514	0.017154	-0.001428	0.054484	2016	12	0.007796	16.64	0.0162645	0.0269435	0.0132646	0.0625353	-0.0146089
0.013083	-0.048058	0.036575	0.009431	0.02664	2017	1	0.03959	4.06	-0.0178106	0.00963347	-0.00514577	0.0919221	-0.0129346
0.025083	0.01691	-0.000263	-0.009222	-0.007142	2017	2	0.021533	-4.72	-0.00370036	-0.0152979	0.0104209	-0.255373	0.00193104
-0.005917	-0.017838	0.015445	0.033212	-0.018822	2017	3	0.033308	4.6	-0.00669892	-0.00535947	-0.0309029	0.0302664	0.00293536
-0.021917	-0.049072	0.036012	0.050345	-0.020153	2017	4	0.039844	-1.9	-0.0341614	-0.0100651	-0.034295	0.0194185	0.0144587
-0.010917	-0.058822	0.052023	0.048566	-0.017677	2017	5	0.057481	-0.84	-0.0341489	-0.0160921	-0.0484764	0.0193998	0.021787
0.038083	-0.009467	-0.012925	-0.003141	-0.01271	2017	6	0.013128	-0.2	-0.0121476	0.00264381	-0.031738	-0.156279	0.171733
0.033083	-0.04198	0.046251	-0.028281	0.036607	2017	7	0.016191	-1.09	-0.0322314	0.0587329	-0.00159411	0.00120695	0.00746453
0.028083	0.006619	-0.012061	-0.015716	0.006717	2017	8	-0.019681	1.02	0.00203916	-0.010743	0.0176426	-0.0188111	-0.00198744
0.005083	0.00505	-0.025025	0.006522	-0.020476	2017	9	-0.018947	1.73	0.00846697	-0.0175593	0.000311739	0.00727963	-0.0613091
0.015083	-0.04901	-0.008984	0.045671	-0.037479	2017	10	0.080986	-0.83	-0.0266864	-0.0269133	-0.0479149	-0.0891432	-0.000854624
-0.022917	-0.04971	0.033065	0.016791	0.009485	2017	11	0.03484	1.62	-0.0398782	0.0155168	-0.0175761	0.0138319	-0.0457527
0.003083	-0.023841	-0.00393	0.019755	-0.019495	2017	12	0.047841	-3.64	-0.0154826	-0.00152942	-0.0239688	-0.000899864	-0.00713073
0.050083	-0.077984	0.070891	0.047951	0.006474	2018	1	0.082149	-1.87	-0.044201	0.00199071	-0.0394858	-0.0540081	-0.0270534
-0.062917	0.002303	-0.018205	0.000535	-0.037458	2018	2	0.022005	4.42	-0.0138482	-0.0217574	-0.0207078	0.0193518	-0.0235774
-0.020917	0.067579	-0.058917	-0.019816	-0.020079	2018	3	-0.107944	-6.02	0.0410791	-0.0281057	0.0416335	-0.0145485	-0.00257631
-0.033917	-0.011291	0.014364	0.009634	0.007565	2018	4	0.024625	1.01	-0.00549628	-0.00502203	-0.00663935	0.028277	-0.00686077
-0.001917	-0.019199	-0.007971	0.056515	-0.008777	2018	5	0.060049	-0.4	-0.00372053	0.00492432	-0.0625127	0.0220954	0.0696513
-0.078917	-0.035383	0.029593	0.035319	-0.00164	2018	6	0.064118	-2.02	-0.023785	-0.0112206	-0.0328276	0.0218478	-0.00666899
0.017083	-0.006079	0.029156	-0.0117	0.023742	2018	7	-0.032468	1.35	-0.000745451	0.0432286	0.000731059	-0.0162117	-0.0108368
-0.053917	-0.02101	0.024879	-0.001926	0.02587	2018	8	0.010529	-2.39	-0.0106565	0.0314172	0.00873373	0.0026324	0.046059
0.029083	-0.036574	0.018159	0.009301	0.022605	2018	9	0.019782	1.33	-0.0149429	0.0255794	-0.000227945	0.00972625	-0.0275916
-0.081917	-0.001996	0.054128	-0.008985	0.035115	2018	10	-0.006535	-1.04	0.0125313	0.0148213	-0.00301288	-0.00326058	0.0169612
0.001083	0.059947	-0.048584	-0.03359	-0.010845	2018	11	-0.084438	0.72	0.0340697	-0.00263887	0.042676	0.0123447	0.144407
-0.043917	0.000127	0.006715	0.003202	0.008087	2018	12	0.025257	2.81	0.00737627	0.0013659	-0.0207384	-0.00840861	-0.0466718
0.037083	-0.06018	0.01502	0.025038	-0.014163	2019	1	0.046545	-0.67	-0.0414487	-0.022996	-0.0281559	-0.0371806	-0.0188566
0.145083	0.066368	-0.085954	-0.063287	-0.017204	2019	2	-0.145642	-1.25	0.0247065	-0.0236944	0.1209	0.0877311	0.00946887
0.056083	0.052392	-0.051422	-0.037971	-0.02232	2019	3	0.001206	1.01	0.0367315	-0.0208585	0.0394648	0.148603	-0.00595328
-0.003917	-0.028229	0.008682	0.01892	-0.011043	2019	4	0.051524	2.36	-0.0181937	0.00471154	-0.0309467	0.0392375	0.0004836
-0.060917	0.019417	0.007211	-0.016603	0.020889	2019	5	0.023989	-1.05	0.020723	0.00470141	-0.00044241	0.00647533	0.0329569
0.036083	-0.036568	-0.0041	0.02147	-0.011552	2019	6	0.031376	-1.52	-0.0271618	-0.00932405	-0.0356212	0.0108502	0.00992619
-0.001917	-0.021804	-0.00389	0.012257	-0.02367	2019	7	0.011537	9.56	-0.017835	-0.0135708	-0.0189977	0.0339169	0.0101253
-0.014917	-0.003242	-0.052046	0.012853	-0.038951	2019	8	0.046431	-9.2	-0.00185505	-0.0349313	-0.00344531	0.0241994	0.0213102
0.006083	0.009048	0.004464	0.013989	-0.013819	2019	9	-0.01325	5.49	0.0230025	-0.0230927	-0.0232999	-0.00748105	-0.0165442
0.013083	-0.013068	-0.005609	0.008804	-0.017695	2019	10	0.035783	-4.09	-0.0144992	-0.0118765	-0.0156153	-0.0170566	-0.00789294
-0.016917	-0.011892	0.003225	0.002717	0.007328	2019	11	-0.001658	3.29	-0.0150763	-0.00139207	0.00443698	-0.000153006	0.0146922
0.064083	0.013374	-0.014814	-0.002817	-0.001018	2019	12	0.010033	-0.59	0.0090654	-0.00486737	0.00585965	0.162988	-0.00111717
-0.015917	0.024702	-0.020992	-0.007424	-0.021729	2020	1		-1.75
-0.015917	0.016963	-0.023656	-0.007925	-0.018117	2020	2	0.060014
-0.055917	0.016509	0.010445	0.006671	-0.001135	2020	3	-0.006058
					2020	4
