# Supplementary material for: Market framing bias and cross-sectional stock returns
Source: PLoS One. 2023 Aug 30;18(8):e0290500. doi: 10.1371/journal.pone.0290500 (PMC10468084; doi:10.1371/journal.pone.0290500)
Supplement: S1 Data — (ZIP) [file pone.0290500.s001.zip › minimal underlying data set/firm-specific characteristics.xls]

## Sheet: Sheet
Stkcd	year	month	FE	Beta	ClPr	Monrfret	M_Ri	Size	BM	MOM	STR	ILIQ	Rmrf_tmv	Coskew	Betadown	IVOL	MAX	VOLDU	GKMHI	GKMLO	VaR1	L_size
000001	2000	1	0.0415012	1.18678	18.53	0.00165	0.0602266	23.7118	0.135996	0.239377	-0.113745	0.0132042	1.18157	1.18443	1.27398	0.0118489	0.0389908	-15.1059	1	0	0.067004	23.7118
000002	2000	1	0.728915	1.45747	10.55	0.00165	0.18199	22.1599	0.396209	0.376567	-0.122366	0.0714661	1.4332	5.51733	0.917024	0.0257449	0.061069	2.71766	0	0	0.067364	22.1599
000004	2000	1	0.875118	0.728107	13.39	0.00165	0.571785	20.1395	0.0627334	0.0745053	0.0403419	0.26817	0.75595	-6.33039	1.11522	0.0246097	0.0501076	2.40776	0	0	0.07048	20.1395
000005	2000	1	0.32713	1.25979	8.25	0.00165	0.36423	21.4295	0.237576	0.102187	-0.152868	0.140868	1.27149	-2.66122	0.728182	0.0310435	0.0680372	3.14925	1	0	0.07907	21.4295
000006	2000	1	0.0316956	1.38687	10.99	0.00165	0.160086	21.2739	0.411283	-0.00809947	-0.0859631	0.279119	1.39795	-2.51735	1.29559	0.0226337	0.05635	-0.00662254	1	0	0.070933	21.2739
000007	2000	1	0.00511018	1.43127	9.24	0.00165	0.153357	20.4156	0.270563	0.100398	-0.0314889	0.391156	1.42308	1.86151	1.51029	0.0196597	0.0457352	-0.258712	1	0	0.073128	20.4156
000008	2000	1	0.22784	0.463273	89.96	0.00165	1.12508	21.8785	0.0146732	2.38672	0.0873908	0.129871	0.481469	-4.13696	0.0904743	0.0249751	0.0718464	8.34481	0	0	0.054703	21.8785
000009	2000	1	0.382707	0.647747	4.11	0.00165	0.159361	21.5915	0.309002	-0.0969201	-0.0923069	0.16454	0.663176	-3.50787	0.99662	0.019146	0.0421264	-0.978305	1	0	0.050228	21.5915
000010	2000	1	0.923069	0.874224	7.08	0.00165	-0.0383847	19.6748	0.170904	-0.0754717	-0.187845	0.543666	0.900619	-6.00127	1.52301	0.0187548	0.0318568	-0.717883	0	0	0.090839	19.6748
000011	2000	1	0.0687479	1.14414	6.33	0.00165	-0.0337504	20.176	0.161137	0.108459	-0.139477	0.483235	1.1475	-0.763601	1.20697	0.0127839	0.0333288	-3.09707	1	0	0.099517	20.176
000012	2000	1	0.711506	0.82001	5.04	0.00165	-0.0683473	20.1073	0.569444	0.0266631	-0.119071	0.639304	0.834626	-3.32312	1.41864	0.0159456	0.0281436	-0.976671	1	0	0.082027	20.1073
000013	2000	1	1.76417	0.961988	8.72	0.00165	0.0643647	19.9193	0.251147	0.489982	-0.147028	0.454273	1.02512	-14.3531	2.07349	0.0256666	0.047607	-0.452512	0	0	0.09902	19.9193
000014	2000	1	1.99224	0.36742	6.13	0.00165	-0.0239791	19.4403	0.050571	-0.00948935	-0.0738477	0.422851	0.434491	-15.2496	1.74768	0.0260793	0.0343664	-0.292259	1	0	0.050179	19.4403
000016	2000	1	0.458975	1.49875	17.75	0.00165	0.121781	22.0091	0.319437	0.15266	-0.0155729	0.0412447	1.46416	7.86408	1.42177	0.0138432	0.0457182	9.05659	0	0	0.066948	22.0091
000017	2000	1	1.59004	0.387108	4.93	0.00165	-0.0835867	19.7514	0.0953347	0.0826613	0.0591716	0.213372	0.447945	-13.8323	1.39818	0.0204853	0.0319822	1.02131	0	0	0.059642	19.7514
000018	2000	1	0.358324	1.59686	15.4	0.00165	0.351607	19.5571	0.113636	0.408409	-0.180724	0.620896	1.58316	3.65973	1.40289	0.0346658	0.076437	-0.333888	1	0	0.099941	19.5571
000019	2000	1	0.11611	1.22695	14.62	0.00165	0.417769	19.9231	0.123119	0.354204	-0.0972857	0.43754	1.23572	-1.99382	1.37975	0.0310037	0.0754596	1.15194	1	0	0.082645	19.9231
000020	2000	1	0.738442	0.379162	7.26	0.00165	0.00808574	19.7068	0.15427	-0.152123	-0.0150685	0.289381	0.393869	-3.34387	0.863217	0.0209291	0.0292584	-0.802576	0	0	0.061146	19.7068
000021	2000	1	0.586803	1.45152	29.36	0.00165	0.130197	22.4064	0.100477	0.429918	0.109963	0.0269988	1.43575	3.58507	1.02777	0.0118453	0.0537994	8.99307	1	0	0.077212	22.4064
000023	2000	1	0.157457	1.09705	9.78	0.00165	0.0778227	19.9286	0.247444	0.0650681	-0.122096	0.431131	1.10028	-0.732441	1.32427	0.0200323	0.0430122	-0.378141	1	0	0.078125	19.9286
000025	2000	1	0.869828	1.29304	7.83	0.00165	-0.0502527	19.4084	0.173691	0.122783	-0.15242	0.418449	1.33142	-8.72563	1.97924	0.0234951	0.0428966	-0.280101	0	0	0.096442	19.4084
000026	2000	1	0.184997	1.24554	9.44	0.00165	0.257005	20.1672	0.260593	-0.10039	-0.101798	0.659721	1.2815	-8.17566	0.792482	0.0252293	0.0671746	0.209923	1	0	0.056793	20.1672
000027	2000	1	0.47281	0.772853	8.17	0.00165	0.0458225	21.593	0.23623	0.315886	-0.0658669	0.115961	0.782781	-2.2573	1.13622	0.00975	0.0273326	-1.42701	1	0	0.05731	21.593
000028	2000	1	0.288749	1.38879	12.62	0.00165	0.188912	19.7683	0.173534	0.252952	-0.169286	0.450831	1.37979	2.04578	1.12065	0.0275545	0.0623702	0.637966	0	0	0.079692	19.7683
000029	2000	1	0.254349	0.935551	5.09	0.00165	-0.0113721	20.4389	0.277014	0.127186	-0.140472	0.393483	0.93669	-0.311541	1.26562	0.0179289	0.0351556	-0.948632	0	0	0.07767	20.4389
000030	2000	1	0.680447	0.263034	6.78	0.00165	0.155336	19.4248	0.0265487	0.260228	-0.117465	0.698489	0.303113	-9.11254	0.56051	0.0254723	0.0445108	-0.000145119	0	0	0.05007	19.4248
000031	2000	1	0.31919	0.784797	4.85	0.00165	-0.0778405	20.3409	0.503093	-0.0695915	-0.110169	0.578425	0.779676	1.16429	1.22552	0.020771	0.0318368	-1.03015	0	0	0.096916	20.3409
000032	2000	1	0.64327	1.34782	22.17	0.00165	0.227287	20.5061	0.10194	0.458345	0.0197853	0.150326	1.41277	-14.7677	1.31561	0.0293944	0.058242	2.61851	1	0	0.085975	20.5061
000033	2000	1	0.290846	0.510636	7.43	0.00165	0.108974	19.8699	0.231494	0.0453128	-0.118578	0.308278	0.482976	6.28876	0.488708	0.0254622	0.0406652	-0.41998	1	0	0.09466	19.8699
000034	2000	1	1.23115	0.775813	11.26	0.00165	0.178644	20.6754	0.0133215	1.04721	-0.161687	0.219875	0.697104	17.8957	0.38908	0.0299105	0.0503116	1.43921	0	0	0.065263	20.6754
000035	2000	1	0.439597	0.712192	34.93	0.00165	0.516386	20.4346	0.0495276	0.933613	0.0894886	0.162686	0.740773	-6.49823	0.803519	0.0399044	0.0747446	4.69682	1	0	0.086784	20.4346
000036	2000	1	0.696481	1.03187	7.82	0.00165	0.0920522	20.6439	0.392583	0.215977	-0.0579669	0.261076	1.06708	-9.40839	1.09796	0.020798	0.0408192	-1.54005	0	0	0.070284	20.6439
000037	2000	1	0.36714	0.593046	10.08	0.00165	0.143817	19.6424	0.175595	0.01777	-0.0178725	0.67291	0.604618	-2.63102	0.712027	0.0267397	0.0473396	0.863249	1	0	0.081613	19.6424
000038	2000	1	0.693884	0.950027	11.41	0.00165	0.0216566	19.2018	0.149869	0.131978	-0.138986	0.456616	0.981522	-7.16089	1.35461	0.016675	0.0326158	-0.297737	0	0	0.088213	19.2018
000039	2000	1	0.0483849	1.10369	18.56	0.00165	0.0901086	20.57	0.257543	0.0433565	-0.0384744	0.331628	1.09717	1.48311	1.09713	0.0133928	0.0394042	-0.235526	1	0	0.068229	20.57
000040	2000	1	2.45484	1.00737	9.55	0.00165	0.22429	21.7308	0.517277	1.28256	-0.0802832	0.0430927	0.8667	31.9841	-0.206787	0.0299303	0.05491	11.5073	1	0	0.068462	21.7308
000042	2000	1	0.842624	0.83646	14.99	0.00165	0.0524938	20.7618	0.328886	0.0190581	-0.0913738	0.260656	0.870984	-7.84937	1.44062	0.0219367	0.0407396	0.18744	1	0	0.059255	20.7618
000045	2000	1	0.15088	0.959444	11.58	0.00165	0.0816091	19.3638	0.127807	0.368756	-0.137905	0.388242	0.967515	-1.83504	1.10498	0.0157515	0.0365606	-0.523679	1	0	0.099863	19.3638
000046	2000	1	1.09159	0.921805	11.53	0.00165	0.112366	20.8385	0.21856	-0.141786	-0.114597	0.192104	0.869273	11.9439	0.3108	0.0221172	0.0415662	-2.41364	0	0	0.072869	20.8385
000048	2000	1	0.663359	0.399404	49.86	0.00165	0.294424	22.0363	0.0359005	0.775271	-0.0954618	0.258556	0.369921	6.70346	-0.144797	0.0254871	0.0548766	2.84686	1	0	0.032875	22.0363
000049	2000	1	0.280608	0.969251	8.94	0.00165	0.0651676	19.8065	0.174497	0.269701	-0.133399	0.365611	0.957764	2.61176	0.826801	0.0265137	0.050137	-0.421957	1	0	0.06262	19.8065
000050	2000	1	0.137282	1.05776	17.84	0.00165	0.131765	19.5266	0.165359	-0.0846795	-0.0591757	1.0111	1.08138	-5.37181	0.920474	0.0160575	0.0434006	0.307654	1	0	0.071926	19.5266
000055	2000	1	0.422206	0.687085	14.01	0.00165	-0.00308151	20.193	0.238401	-0.151715	-0.0500999	0.361878	0.69915	-2.74314	0.993864	0.0178523	0.030035	-0.510142	1	0	0.072566	20.193
000056	2000	1	1.43034	2.22705	9.2	0.00165	0.234934	20.0461	0.207609	0.0420154	-0.152639	0.332557	2.16044	15.1454	1.43624	0.0184667	0.0744312	1.93495	1	0	0.089089	20.0461
000058	2000	1	2.37843	0.723252	30.83	0.00165	0.469953	21.0296	0.0752514	1.01829	0.0340586	0.110167	0.852325	-29.3466	1.36344	0.0297823	0.0808174	5.29765	1	0	0.049662	21.0296
000059	2000	1	0.685499	0.836512	4.99	0.00165	0.0336323	20.5528	0.52505	-0.125232	-0.0956966	0.462791	0.863386	-6.11018	1.14274	0.0230374	0.0413118	-0.878595	0	0	0.083333	20.5528
000060	2000	1	0.400967	1.5667	10.81	0.00165	0.219762	21.1145	0.363552	0.350132	-0.158721	0.221657	1.56298	0.844736	1.47235	0.0377869	0.0738988	3.19689	0	0	0.085655	21.1145
000061	2000	1	0.741963	0.455923	21.51	0.00165	0.339364	21.1006	0.193398	-0.0418221	-0.0366298	0.142176	0.478337	-5.09613	0.70248	0.0274221	0.0600622	4.48804	0	0	0.067925	21.1006
000062	2000	1	0.490601	1.30989	22.82	0.00165	0.14566	21.7986	0.185364	0.0627604	0.0585456	0.071589	1.33848	-6.49938	1.67035	0.023769	0.0625886	10.2013	1	0	0.062072	21.7986
000063	2000	1	0.308345	1.6004	32.75	0.00165	0.139041	21.9488	0.0989313	0.0567822	0.0567095	0.0587718	1.59906	0.304137	1.31174	0.0116933	0.0555238	3.17292	1	0	0.080361	21.9488
000065	2000	1	0.0562326	0.871337	14.1	0.00165	0.0649328	19.4574	0.112057	0.150098	-0.0300698	0.46153	0.883461	-2.75659	0.588389	0.0135935	0.0339236	0.307309	0	0	0.059692	19.4574
000066	2000	1	0.45973	1.21906	31.97	0.00165	0.396	22.0748	0.0941508	0.39772	0.082247	0.0461139	1.23333	-3.90338	1.47095	0.0208233	0.0651016	7.76006	1	0	0.069466	22.0748
000068	2000	1	1.88754	0.312079	5.18	0.00165	0.0364377	20.8764	0.355212	0.188095	-0.0215719	0.176704	0.193057	27.0614	-0.483008	0.0261658	0.0339442	-0.293225	0	0	0.056769	20.8764
000069	2000	1	1.47804	1.21936	10.09	0.00165	0.214061	20.6269	0.191278	-0.0696056	-0.108559	0.409477	1.27625	-12.9344	2.07121	0.0228253	0.0596124	-1.98907	1	0	0.076151	20.6269
000078	2000	1	0.399683	1.4385	20.9	0.00165	0.13793	20.4981	0.0636364	0.478123	0.0245747	0.187866	1.4302	1.88836	1.03548	0.0242086	0.060476	0.872969	1	0	0.088403	20.4981
000088	2000	1	0.603025	1.04661	8.37	0.00165	0.0419371	20.7685	0.290323	0.205168	-0.0968228	0.286993	1.06882	-5.04976	1.48788	0.0114323	0.0345792	-1.30107	1	0	0.084602	20.7685
000089	2000	1	0.447648	0.96674	15.96	0.00165	0.0227373	21.5962	0.241228	1.36057	0.0263736	0.0484313	0.977932	-2.54459	1.25902	0.014481	0.0318906	2.84383	1	0	0.069807	21.5962
000090	2000	1	0.0322328	0.919345	17.26	0.00165	0.041247	20.7243			-0.128939	0.0996736	0.920807	-0.332406	0.881036	0.00901016	0.0256568	-0.601987	0	0		20.7243
000400	2000	1	0.53758	1.04302	25.95	0.00165	0.113516	21.5715	0.164162	0.513133	0.0224065	0.0596357	1.09127	-10.9715	1.10614	0.0189645	0.0422838	2.79075	0	0	0.05977	21.5715
000401	2000	1	0.512621	0.799966	5.11	0.00165	-0.0301698	20.516	0.328767	-0.0853484	-0.179402	0.266562	0.817603	-4.01006	1.11195	0.00593042	0.0229662	-1.76569	0	0	0.068627	20.516
000402	2000	1	1.93892	0.761202	25.59	0.00165	0.157327	20.4589	0.0820633	2.07875	0.135808	0.245453	0.861391	-22.7793	1.65199	0.0367771	0.0647258	1.61353	0	0	0.080422	20.4589
000403	2000	1	0.738818	0.621094	18.39	0.00165	0.181742	20.8504	0.179989	0.785662	-0.0164549	0.158451	0.649141	-6.37706	0.956075	0.0214657	0.0440896	1.18559	0	0	0.067095	20.8504
000404	2000	1	0.523516	1.00272	7.5	0.00165	0.0821693	20.0928	0.265333	-0.272351	-0.147789	0.582794	1.02207	-4.39862	1.25134	0.0155742	0.037021	-1.16707	1	0	0.073284	20.0928
000405	2000	1	1.21006	1.07723	7.42	0.00165	0.0768384	20.5241	0.261456	0.310476	-0.0444444	0.264906	1.13175	-12.3952	1.92319	0.0248232	0.0495086	-1.87144	0	0	0.081858	20.5241
000407	2000	1	0.45381	0.705993	8.21	0.00165	0.0297403	20.5604	0.295981	0.418893	0.0153239	0.119162	0.700574	1.23222	1.15566	0.0241922	0.0368568	2.30428	0	0	0.078261	20.5604
000408	2000	1	0.343959	1.06227	11.17	0.00165	0.0934476	19.6595	0.264996	0.220093	-0.0785896	0.485741	1.0945	-7.32875	1.1702	0.0169528	0.0386132	-0.233334	1	0	0.090984	19.6595
000409	2000	1	0.471053	1.46157	13.19	0.00165	0.118038	20.7161	0.125095	-0.051527	-0.0643388	0.184694	1.45635	1.18487	1.12774	0.0178495	0.057425	-1.08374	1	0	0.100126	20.7161
000410	2000	1	0.483458	0.693437	6.09	0.00165	0.0574748	20.5302	0.482759	0.0828889	-0.105745	0.281817	0.680038	3.04645	0.536074	0.0260279	0.0398006	-2.62171	1	0	0.099776	20.5302
000411	2000	1	0.166454	0.930273	7.28	0.00165	-0.0610919	19.2516	0.260989	0.121749	-0.101039	0.8617	0.927333	0.668344	1.10467	0.012119	0.0273362	-0.394185	1	0	0.064057	19.2516
000412	2000	1	0.658276	0.674039	6.02	0.00165	0.0152419	20.2771	0.297342	0.110694	-0.0864198	0.388602	0.689251	-3.45847	1.29051	0.0152919	0.0314574	-0.570327	1	0	0.071339	20.2771
000413	2000	1	0.513172	-0.0437406	8.57	0.00165	-0.0619629	19.7724	0.12252	0.868826	0.094862	0.950821	-0.0394811	-0.968453	0.478171	0.026678	0.0325808	-0.500624	0	0	0.050407	19.7724
000415	2000	1	0.314702	1.8095	13.82	0.00165	0.317035	21.0055	0.166425	0.606227	-0.0305128	0.16499	1.80562	1.03855	1.70469	0.028296	0.0736494	3.98164	1	0	0.06175	21.0055
000416	2000	1	0.330342	1.13382	8.44	0.00165	0.0481164	20.0823	0.308057	0.0176907	0.0634597	0.271467	1.14429	-2.24998	1.43846	0.0242919	0.0466078	0.693698	0	0	0.076923	20.0823
000417	2000	1	0.0607966	0.727878	15.5	0.00165	0.0556526	19.7091	0.350323	0.281737	-0.0374473	0.563555	0.741727	-3.14881	0.54943	0.0131633	0.0285734	-0.186493	1	0	0.060418	19.7091
000419	2000	1	0.484506	0.632086	14.38	0.00165	0.160841	20.3833	0.147427	-0.136765	-0.180788	0.430864	0.579257	12.0115	0.568485	0.0274667	0.0561812	-0.12101	0	0	0.077899	20.3833
000420	2000	1	0.904401	0.825732	7.37	0.00165	0.116737	20.8197	0.370421	0.0460345	-0.0897776	0.207913	0.871067	-10.3076	1.35721	0.0192192	0.0364198	-0.907066	1	0	0.085795	20.8197
000421	2000	1	0.614007	1.0922	9.6	0.00165	0.0794392	20.2058	0.178125	0.0529305	-0.15106	0.227512	1.13861	-10.5527	1.14176	0.0227028	0.0434576	0.406086	0	0	0.093633	20.2058
000422	2000	1	0.525683	0.958725	11.12	0.00165	0.0853273	20.6519	0.276978	-0.230819	-0.10024	0.297852	0.978495	-4.49491	1.06397	0.0242468	0.0431946	-0.379223	1	0	0.057168	20.6519
000423	2000	1	0.282769	1.14883	12.49	0.00165	0.0400482	20.9288	0.221777	-0.167945	-0.0784021	0.222723	1.14648	0.533447	0.774329	0.0191092	0.041492	-0.609845	1	0	0.064394	20.9288
000425	2000	1	0.922972	0.799485	19.96	0.00165	0.303819	20.915	0.152806	0.850325	0.0736552	0.173042	0.743282	12.7785	0.64786	0.0280923	0.0657792	1.29522	0	0	0.065925	20.915
000426	2000	1	0.853599	0.712636	8.61	0.00165	-0.0309296	19.9011	0.391405	0.137148	-0.0358726	0.347063	0.74923	-8.32016	1.16242	0.00893983	0.0203386	-0.292642	0	0	0.073237	19.9011
000428	2000	1	1.10953	1.55041	12	0.00165	0.131533	20.1463	0.24	0.0799311	-0.071061	0.644716	1.95429	-21.8559	1.60637	0.0227634	0.0519522	-0.532294	1	0	0.078571	20.1463
000429	2000	1	1.63121	0.968349	12.86	0.00165	0.354887	20.9748	0.249611	0.540702	-0.0576458	0.0757753	1.03911	-16.0892	1.96462	0.0314849	0.073449	8.12608	1	0	0.06069	20.9748
000430	2000	1	0.614445	0.90674	8.21	0.00165	0.110824	20.2298	0.147381	-0.101933	-0.120385	0.440679	0.924796	-4.10523	1.17324	0.0250148	0.0493566	-1.2689	1	0	0.09107	20.2298
000498	2000	1	0.549212	0.804097	5.03	0.00165	0.00435	20.2184	0.361829	-0.047619	-0.134948	0.265171	0.828441	-5.53483	1.20065	0.0119373	0.0287514	-2.47111	1	0	0.084286	20.2184
000501	2000	1	2.71703	1.13832	5.81	0.00165	0.258653	20.886	0.462995	-0.0482137	-0.110056	0.316057	1.01266	28.5709	-0.404238	0.0391499	0.0755686	1.30364	1	0	0.069725	20.886
000502	2000	1	0.248681	0.275779	12.2	0.00165	0.100428	20.3628	0.0221311	0.399494	0.253681	0.395362	0.278822	-0.691918	0.549269	0.0323001	0.050162	1.71443	0	0	0.075269	20.3628
000503	2000	1	0.0241155	0.145329	44.25	0.00165	1.35709	21.851	0.0372881	0.86294	0.0422375	0.258722	0.141026	0.978406	0.0990915	0.00960539	0.0500982	11.7911	0	0	0.049927	21.851
000504	2000	1	1.19531	1.31255	6.25	0.00165	0.177599	20.1045	0.1616	0.0750479	-0.187117	0.492791	1.32765	-3.434	2.31751	0.0419279	0.08718	0.00439929	0	0	0.092697	20.1045
000505	2000	1	1.61206	1.04199	7.82	0.00165	0.170764	20.6032	0.120205	0.172232	-0.137128	0.298799	1.10368	-14.0269	1.78969	0.0334747	0.0626968	-1.90886	1	0	0.079848	20.6032
000506	2000	1	2.6241	0.432034	7.5	0.00165	0.227864	20.8024	0.138667	0.306213	0.0758513	0.0512957	0.541607	-24.913	1.90795	0.0230685	0.0452192	7.83563	0	0	0.050314	20.8024
000507	2000	1	2.40303	0.593703	5.79	0.00165	0.0725526	20.8475	0.430052	0.382105	-0.204996	0.197837	0.676433	-18.8099	2.31318	0.0270024	0.048464	-0.812992	0	0	0.050633	20.8475
000509	2000	1	0.753631	1.07884	17.36	0.00165	0.265507	21.424	0.152074	0.729788	-0.095115	0.125856	1.11374	-11.9253	1.50577	0.0343411	0.0661924	4.08663	1	0	0.051632	21.424
000510	2000	1	0.0845611	0.591873	5.47	0.00165	0.0112959	20.7785	0.367459	0.0404938	-0.0199544	0.285764	0.563824	6.3773	0.797481	0.0150161	0.0293862	-1.00622	1	0	0.068602	20.7785
000511	2000	1	0.67404	1.05233	8.73	0.00165	0.0841496	20.2152	0.155785	0.0455317	-0.115499	0.433507	1.08428	-7.26435	1.49909	0.0247617	0.0477454	-1.70843	1	0	0.082243	20.2152
000513	2000	1	0.265302	1.45094	7.44	0.00165	0.188747	20.5731	0.458333	-0.0234891	-0.159944	0.344327	1.47311	-5.04099	1.33743	0.0219295	0.050904	-0.221375	1	0	0.076179	20.5731
000514	2000	1	0.598475	1.99529	16.95	0.00165	0.265165	20.4126	0.119764	0.259531	-0.170996	0.295843	1.98312	2.76757	1.46127	0.025533	0.0799588	0.555575	1	0	0.087269	20.4126
000516	2000	1	0.360326	0.696035	13.39	0.00165	0.129268	19.9194	0.128454	0.289788	-0.116396	0.274581	0.674462	4.90482	0.56545	0.0150796	0.034463	-0.282653	0	0	0.090404	19.9194
000517	2000	1	2.67907	0.971149	19.35	0.00165	0.442428	20.1034	0.10646	0.786603	0.0737144	0.338898	1.10865	-31.2622	2.27955	0.0338107	0.0707644	1.59619	0	0	0.09604	20.1034
000519	2000	1	0.316174	0.540915	23.02	0.00165	0.271585	20.2578	0.109904	0.318751	0.0402712	0.40203	0.568626	-6.30055	0.510903	0.0306712	0.0617832	0.767899	1	0	0.073227	20.2578
000520	2000	1	1.64751	0.960055	6.23	0.00165	0.11483	21.218	0.388443	0.261665	-0.0970803	0.220474	1.02709	-15.2409	2.03494	0.0207228	0.0412426	-1.23426	1	0	0.06574	21.218
000521	2000	1	1.0707	0.795521	6.48	0.00165	0.135204	20.4055	0.530864	0.116245	-0.116289	0.388961	0.760331	8.00092	0.281542	0.0280168	0.0550708	1.0704	0	0	0.060897	20.4055
000523	2000	1	0.85545	1.00836	6.23	0.00165	-0.047585	20.1896	0.375602	0.282874	0.0600624	0.328123	1.04017	-7.23369	1.58449	0.0190854	0.0344516	-1.13645	1	0	0.091111	20.1896
000524	2000	1	0.57437	0.76789	5.73	0.00165	-0.0402366	20.1562	0.490401	0.0895811	-0.0759701	0.428269	0.782849	-3.40113	1.29631	0.0147173	0.0253866	-0.871044	0	0	0.052317	20.1562
000525	2000	1	1.63101	0.822805	19.76	0.00165	0.308695	20.7255	0.0814777	0.588021	0.02795	0.153543	0.902596	-21.3207	1.2306	0.0290993	0.0603918	2.5878	1	0	0.077594	20.7255
000526	2000	1	1.04831	0.267572	9.48	0.00165	0.0505143	19.1926	0.151899	0.251389	-0.131985	0.501286	0.290834	-5.28895	1.11258	0.0227769	0.0333032	-0.259304	0	0	0.050279	19.1926
000528	2000	1	0.586584	0.771156	4.65	0.00165	0.0270895	20.0412	0.488172	0.0944426	-0.110235	0.715261	0.740556	6.95733	0.586805	0.0184567	0.0348652	-1.76475	0	0	0.094139	20.0412
000529	2000	1	0.12731	0.889292	6.26	0.00165	0.0228883	21.0252	0.838658	-0.229503	-0.0853253	0.255808	0.897874	-1.9513	0.940708	0.0126593	0.0288758	-1.69605	0	0	0.062081	21.0252
000530	2000	1	0.621774	0.921975	7	0.00165	0.0323304	20.2549	0.441429	-0.0525841	-0.0597369	0.601902	0.937563	-3.54419	1.35075	0.0139133	0.0384286	-0.163342	1	0	0.062851	20.2549
000531	2000	1	0.289462	1.01777	13.87	0.00165	0.569128	21.1254	0.151406	0.67247	0.0376032	0.0609512	1.04893	-7.08455	1.00292	0.031705	0.0785062	9.31998	0	0	0.076814	21.1254
000532	2000	1	0.0849604	0.97369	5.26	0.00165	-0.0573154	19.7134	0.51711	0.345439	-0.141754	0.34994	0.977824	-0.939754	1.11252	0.0186469	0.0329946	-0.330821	0	0	0.081174	19.7134
000533	2000	1	0.626655	0.675143	8.42	0.00165	0.137726	21.2628	0.294537	0.321994	-0.00805691	0.0627568	0.648911	5.96431	-0.107742	0.0335556	0.0570786	8.42102	1	0	0.05802	21.2628
000534	2000	1	0.170945	1.15068	5.82	0.00165	0.0357731	20.0568	0.5	0.0872283	-0.119308	0.742188	1.12466	5.91644	1.2656	0.0153897	0.0418582	-0.861201	0	0	0.070313	20.0568
000536	2000	1	0.982907	0.39371	5.37	0.00165	-0.0611935	19.2481	0.0707635	0.0438776	-0.0530441	0.541082	0.416024	-5.07335	1.27211	0.0217455	0.0264356	-0.48931	0	0	0.052265	19.2481
000537	2000	1	1.68043	0.705711	36.57	0.00165	0.471165	21.5147	0.0593383	2.14637	-0.110674	0.136701	0.7826	-17.4818	1.7503	0.0340655	0.077059	2.48276	0	0	0.069814	21.5147
000538	2000	1	1.6459	0.891627	13.07	0.00165	0.176882	20.4499	0.183627	0.514095	-0.0482325	0.133032	0.961978	-15.9953	1.83771	0.0229032	0.049784	3.01045	0	0	0.061896	20.4499
000539	2000	1	1.45387	0.84576	12.38	0.00165	0.118713	21.3668	0.264943	0.277408	-0.136722	0.104364	0.88885	-9.79706	1.89292	0.0262243	0.050218	0.766033	1	0	0.060827	21.3668
000540	2000	1	0.734187	0.599211	19.13	0.00165	0.448848	20.2895	0.121275	0.569901	0.075796	0.204637	0.65726	-13.1982	0.777743	0.0362133	0.0670044	2.52377	1	0	0.087805	20.2895
000541	2000	1	0.367135	0.840894	11.8	0.00165	0.0839115	20.7066	0.372881	0.0704064	-0.067745	0.391967	0.849652	-1.99117	1.08367	0.0111303	0.030378	-0.623244	1	0	0.058042	20.7066
000543	2000	1	0.534926	0.636744	5.29	0.00165	-0.00914001	20.3499	0.568998	-0.00747578	-0.0996742	0.621	0.640457	-0.844272	1.14833	0.0115532	0.026152	-0.727161	1	0	0.055944	20.3499
000544	2000	1	1.93051	0.777573	7.35	0.00165	-0.178581	20.466	0.254422	0.908109	0.113458	0.183509	0.849132	-16.27	1.9073	0.0250673	0.0385086	-0.340728	1	0	0.070492	20.466
000545	2000	1	0.378547	1.33036	6.73	0.00165	0.121899	19.9423	0.300149	-0.0415967	-0.113901	0.6335	1.31984	2.39186	0.996719	0.0247933	0.0594848	-1.53418	1	0	0.073961	19.9423
000546	2000	1	0.0384724	1.01401	5.79	0.00165	0.00881565	19.7922	0.271157	-0.161051	-0.144773	0.607937	1.0045	2.16166	1.09389	0.0177259	0.0414506	-1.59867	1	0	0.086079	19.7922
000547	2000	1	0.745515	0.576452	19.69	0.00165	0.330566	20.8284	0.155409	0.887566	0.0235469	0.0950328	0.613597	-8.44532	0.939044	0.0290252	0.0502306	4.31337	0	0	0.080591	20.8284
000548	2000	1	0.556025	1.57535	11.04	0.00165	0.176567	21.036	0.143116	0.193644	-0.0822719	0.176579	1.59988	-5.57762	1.87504	0.0140824	0.0479544	-1.35869	1	0	0.073427	21.036
000550	2000	1	0.268427	0.776392	4.1	0.00165	-0.0160715	19.9938	0.541463	-0.0734891	-0.164643	0.719384	0.741431	7.94889	0.789175	0.015366	0.032011	-0.554603	0	0	0.084778	19.9938
000551	2000	1	0.444232	0.967264	11.53	0.00165	0.115604	20.9645	0.163053	0.820087	-0.186119	0.247282	0.979535	-2.79002	1.23518	0.0192919	0.040371	-0.0985829	0	0	0.09828	20.9645
000552	2000	1	1.53161	0.891258	8.87	0.00165	0.233695	20.1998	0.128523	0.444706	-0.0577556	0.260509	0.984504	-21.2009	1.33312	0.0280837	0.0535272	1.66581	1	0	0.1	20.1998
000553	2000	1	0.644928	1.03008	13.03	0.00165	0.28461	20.9025	0.267843	0.527911	0.110748	0.124226	1.048	-4.07485	0.149762	0.0381185	0.0629736	4.94713	1	0	0.07668	20.9025
000554	2000	1	0.419509	0.829204	4.42	0.00165	0.0238833	20.5826	0.549774	0.252928	-0.0248975	0.210734	0.817111	2.7495	1.34829	0.0225398	0.035693	-0.15902	0	0	0.055877	20.5826
000555	2000	1	1.75132	-0.0510943	11.19	0.00165	-0.0768582	19.3216	0.127793	0.166841	-0.131989	1.24547	-0.147402	21.8969	-0.730455	0.0240776	0.0268888	-0.635443	0	0	0.061867	19.3216
000557	2000	1	0.848658	0.32861	20.34	0.00165	0.454321	21.7734	0.145034	0.340854	0.059932	0.028677	0.310572	4.10123	-0.445318	0.0404627	0.0687608	20.3813	0	0	0.063685	21.7734
000558	2000	1	0.761278	0.644385	7.13	0.00165	0.0169108	19.7005	0.183731	-0.0126575	-0.121702	0.658721	0.585929	13.2908	0.414549	0.0182366	0.0292884	-0.93288	1	0	0.075686	19.7005
000559	2000	1	0.024539	0.883704	9.69	0.00165	0.060872	20.5677	0.285862	0.116715	-0.0834319	0.331962	0.88117	0.576	0.831907	0.0141236	0.037749	-1.37956	1	0	0.066434	20.5677
000560	2000	1	0.250768	1.07388	7.04	0.00165	0.0797545	19.9007	0.289773	-0.0055586	-0.114288	0.574545	1.09854	-5.60537	0.896525	0.0226279	0.0447832	-0.778646	1	0	0.088621	19.9007
000561	2000	1	0.793929	1.00997	5.01	0.00165	-0.0363321	20.9054	0.51497	0.0019305	-0.0682226	0.238399	1.03972	-6.76342	1.49986	0.0145666	0.0277044	-2.58126	1	0	0.079389	20.9054
000563	2000	1	0.898822	1.08243	9.32	0.00165	0.0236585	20.8868	0.17382	0.0638353	-0.0937198	0.395385	1.12049	-8.65445	1.68583	0.0183994	0.0389722	-0.655711	1	0	0.072126	20.8868
000564	2000	1	0.517449	1.70531	8.17	0.00165	0.114474	20.7651	0.30967	0.295573	-0.182132	0.193096	1.69113	3.22545	1.27969	0.0238727	0.0631208	-2.10965	0	0	0.097531	20.7651
000565	2000	1	0.68882	1.75413	9.27	0.00165	0.302145	20.5129	0.174757	0.130615	-0.049534	0.261616	1.72179	7.35323	1.51364	0.0207706	0.067327	1.59477	1	0	0.064877	20.5129
000566	2000	1	1.68193	0.334566	5.02	0.00165	-0.0922009	19.8497	0.290837	-0.214815	-0.10678	0.324878	0.381593	-10.6923	1.52377	0.0208344	0.0304356	-0.265006	0	0	0.065574	19.8497
000567	2000	1	0.777866	0.948701	6.23	0.00165	0.0524955	19.7472	0.277689	-0.0100503	-0.0765625	0.672224	0.978023	-6.6669	1.31797	0.0188385	0.037316	-1.29372	0	0	0.08344	19.7472
000568	2000	1	0.165647	0.825603	9.32	0.00165	0.0339169	20.8609	0.30794	-0.186277	-0.0872395	0.492517	0.817178	1.91555	1.13068	0.0145477	0.0344112	-0.678419	1	0	0.067337	20.8609
000570	2000	1	0.119213	1.01961	9.9	0.00165	0.0515411	20.2512	0.439394	-0.0762805	-0.0784277	0.677522	1.01822	0.315375	1.11994	0.00898892	0.0299234	-0.557261	1	0	0.055024	20.2512
000571	2000	1	0.914554	0.873119	5.29	0.00165	0.0868186	21.1664	0.306238	-0.308339	-0.0864609	0.351616	0.833522	9.00292	0.111606	0.0278107	0.0518172	-2.54761	1	0	0.0625	21.1664
000572	2000	1	2.43044	1.04259	7.78	0.00165	0.402682	20.3314	0.179949	0.0970287	-0.1817	0.577417	1.1425	-22.7157	2.21456	0.0456636	0.0935752	0.289229	1	0	0.097087	20.3314
000573	2000	1	0.0212168	1.04035	5.3	0.00165	0.0314823	21.1609	0.630189	0.00507838	-0.109372	0.220189	1.0473	-1.57974	0.919075	0.0133472	0.033979	-1.31851	0	0	0.058912	21.1609
000576	2000	1	0.163001	0.942944	6.22	0.00165	0.00319521	20.279	0.663987	-0.0663671	-0.0578431	0.465059	0.950152	-1.63882	1.00108	0.00968093	0.0265596	-1.08352	0	0	0.066558	20.279
000581	2000	1	2.91972	0.555381	7.46	0.00165	0.106816	20.8749	0.520107	0.445924	0.0819882	0.098574	0.428125	28.9335	-1.10746	0.0336355	0.0549494	2.17364	0	0	0.05974	20.8749
000582	2000	1	0.426146	0.941182	9.22	0.00165	0.00162251	20.0834	0.18872	0.126706	-0.0846723	0.35083	0.958156	-3.85927	1.20454	0.0267662	0.0434624	-0.250964	1	0	0.082624	20.0834
000583	2000	1	0.383338	1.32657	31.87	0.00165	0.317474	20.8325	0.0837778	0.463357	0.0250265	0.115907	1.36356	-8.97954	0.96474	0.0245946	0.0692854	4.87429	1	0	0.08913	20.8325
000584	2000	1	0.529994	0.286038	8.19	0.00165	0.276025	19.8417	0.371184	-0.19875	-0.149877	0.468511	0.32424	-8.68596	0.565263	0.0343014	0.0527448	0.476829	1	0	0.099558	19.8417
000585	2000	1	0.398619	0.61315	4.54	0.00165	-0.0518592	20.2955	0.433921	-0.10987	-0.0964083	0.475398	0.611962	0.270109	1.05234	0.00997385	0.0232792	-1.84167	1	0	0.072539	20.2955
000586	2000	1	0.387004	1.3786	11.02	0.00165	0.0692982	20.3235	0.213249	0.758967	0.130761	0.175919	1.41933	-9.25952	1.17537	0.0209535	0.0483536	0.354511	0	0	0.087126	20.3235
000587	2000	1	2.4772	1.90442	10.36	0.00165	0.602072	20.5684	0.23166	0.0386239	-0.0784635	0.339207	1.79055	25.8892	0.636365	0.0404338	0.0948282	7.08217	1	0	0.08377	20.5684
000589	2000	1	0.540297	0.51168	6.14	0.00165	-0.0392672	20.427	0.504886	-0.124085	-0.153852	0.267181	0.463058	11.0548	0.304871	0.0209232	0.0250294	0.170875	0	0	0.070732	20.427
000590	2000	1	2.84799	0.34244	28.79	0.00165	0.68001	20.7337	0.0941299	1.10939	0.0919382	0.25909	0.237591	23.8389	-1.75347	0.041606	0.0865934	1.98821	1	0	0.067164	20.7337
000591	2000	1	1.53661	0.883813	15.3	0.00165	0.188088	20.093	0.151634	0.421922	0.0236093	0.26161	0.955256	-16.2435	1.53279	0.0244069	0.0470592	4.19963	0	0	0.071382	20.093
000592	2000	1	1.26685	0.6961	4.98	0.00165	-0.0365185	19.8847	0.13253	-0.149919	-0.189959	0.453003	0.732301	-8.23092	1.55057	0.0231077	0.0428048	-0.82872	0	0	0.08642	19.8847
000593	2000	1	1.16097	0.374615	17.61	0.00165	0.0914656	19.8478	0.19364	0.080143	0.0529384	0.263987	0.41453	-9.07524	1.14934	0.0162878	0.0280272	0.504612	1	0	0.053459	19.8478
000594	2000	1	0.8851	0.820548	8.58	0.00165	0.178536	20.8304	0.343823	0.685664	0.0182255	0.10744	0.836666	-3.66473	1.49611	0.018643	0.0501528	2.77861	0	0	0.065934	20.8304
000595	2000	1	0.118538	1.50893	10.07	0.00165	0.263425	20.1141	0.258193	0.217125	-0.112598	0.471428	1.48964	4.38689	1.87862	0.031539	0.0725176	1.35907	1	0	0.092308	20.1141
000596	2000	1	1.19876	0.545696	15.77	0.00165	0.0696752	19.5694	0.277743	-0.0655959	-0.0472361	0.710281	0.582198	-8.29936	1.40876	0.0163477	0.0303226	0.0957442	0	0	0.060976	19.5694
000597	2000	1	0.823059	0.845413	5.99	0.00165	0.0187829	20.2952	0.676127	0.0989116	-0.0637918	0.459719	0.87567	-6.87943	1.39952	0.0117661	0.0279292	-0.921625	1	0	0.066742	20.2952
000598	2000	1	0.731588	0.881815	13.41	0.00165	0.0921523	20.7429	0.251305	0.508404	-0.0422015	0.162543	0.913006	-7.09159	1.20244	0.0140326	0.0305184	-0.217543	1	0	0.054315	20.7429
000599	2000	1	0.15123	0.733441	10.28	0.00165	0.0714256	20.0169	0.321012	-0.0234487	-0.0945292	0.614039	0.719506	3.42927	0.680107	0.0193345	0.0385572	-1.01548	1	0	0.081169	20.0169
000600	2000	1	0.0814801	1.08165	9.38	0.00165	0.0146085	19.7192	0.21855	0.257944	0.0370862	0.477482	1.06344	4.13934	1.20969	0.0175353	0.0444772	0.249888	1	0	0.078607	19.7192
000601	2000	1	1.45533	0.910841	9.09	0.00165	0.223429	20.5803	0.40154	0.0289764	-0.139219	0.477068	0.978595	-14.8703	1.65424	0.0348575	0.0592228	0.947096	0	0	0.06476	20.5803
000603	2000	1	0.255687	0.607514	9.02	0.00165	0.0175652	19.3649	0.133038	-0.0411787	-0.0819589	0.618908	0.628541	-4.78093	0.765247	0.020534	0.0307122	-0.618693	1	0	0.093174	19.3649
000605	2000	1	1.31993	0.845058	15.44	0.00165	0.5901	19.579	0.103627	0.113657	-0.118184	0.921739	0.921387	-17.3545	1.26414	0.037057	0.0953868	1.14789	1	0	0.076352	19.579
000606	2000	1	0.596076	0.384206	18.63	0.00165	0.166362	19.7107	0.13795	0.600572	-0.0774959	0.45465	0.425678	-10.1292	0.700754	0.0349379	0.0501094	0.339849	0	0	0.079334	19.7107
000607	2000	1	1.51297	0.506706	9.95	0.00165	0.235903	19.9197	0.194975	-0.0159076	0.0374183	0.178291	0.584339	-17.651	1.43259	0.02165	0.042912	0.202044	1	0	0.067194	19.9197
000608	2000	1	3.28002	0.356984	34.65	0.00165	1.01287	21.41	0.0568543	0.557829	0.186231	0.102155	0.50077	-32.6918	1.93575	0.0301499	0.0928146	8.16464	1	0	0.078727	21.41
000609	2000	1	0.217799	0.960103	12.91	0.00165	0.118041	20.2682	0.226181	0.0432191	-0.006907	0.511381	0.96322	-0.708621	1.15925	0.0112493	0.0321016	0.136814	1	0	0.057365	20.2682
000610	2000	1	2.07817	1.07118	9.5	0.00165	0.112062	19.7755	0.165263	-0.242456	-0.170231	0.310609	0.949534	27.6585	0.117603	0.0265462	0.047212	0.398135	0	0	0.075	19.7755
000611	2000	1	0.895093	0.93232	7	0.00165	0.116554	20.0853	0.274286	-0.0966834	-0.129348	0.411086	0.908653	5.38089	0.129491	0.0197016	0.0370516	0.176186	0	0	0.085635	20.0853
000612	2000	1	0.227289	0.965937	9.14	0.00165	0.117084	20.4663	0.242888	0.354874	-0.072652	0.34031	0.966159	-0.867718	0.696995	0.0171253	0.0388914	1.07082	0	0	0.062353	20.4663
000613	2000	1	1.03905	0.359671	5.95	0.00165	-0.188808	19.4078	0.203361	-0.071066	-0.0456323	0.843291	0.291662	15.4629	-0.0334981	0.0212824	0.0173074	0.531089	1	0	0.050651	19.4078
000615	2000	1	0.474655	0.849972	10.15	0.00165	0.0501593	20.1173	0.24335	0.0236213	-0.107308	0.573155	0.874436	-5.56219	1.05169	0.0127624	0.0287146	-0.819829	1	0	0.08	20.1173
000616	2000	1	0.858658	0.827052	11.86	0.00165	0.145356	19.8091	0.32968	-0.00615595	-0.103971	0.485869	0.857398	-6.89956	1.31698	0.0149517	0.0361534	0.162597	1	0	0.086336	19.8091
000617	2000	1	1.49785	0.936872	8.74	0.00165	0.117435	19.4647	0.213959	0.130221	-0.144591	0.770272	1.00455	-15.3888	1.91174	0.0306292	0.0528152	-0.231756	1	0	0.091309	19.4647
000619	2000	1	0.404288	0.545733	19.2	0.00165	0.0986491	20.0091	0.117188	1.24729	0.090623	0.743262	0.522483	5.28632	0.305839	0.0182589	0.0344584	-0.8419	0	0	0.086979	20.0091
000620	2000	1	0.703109	1.59112	13.85	0.00165	0.523676	21.2753	0.198556	0.436726	-0.066801	0.0765689	1.65351	-14.185	1.7296	0.0266232	0.0784542	10.7248	1	0	0.095104	21.2753
000621	2000	1	0.511112	1.20487	13.82	0.00165	0.179547	20.4612	0.138205	-0.137804	-0.00340716	0.311123	1.24674	-9.51847	1.25166	0.0130162	0.0451658	1.17362	1	0	0.06347	20.4612
000622	2000	1	0.176931	1.55358	9.23	0.00165	0.31693	20.2276	0.184182	-0.00497087	-0.113924	0.4259	1.56445	-2.47137	1.57441	0.0315078	0.078801	-0.580718	1	0	0.083909	20.2276
000623	2000	1	0.681241	1.17295	15.7	0.00165	0.135253	21.0139	0.208917	0.079751	-0.0554489	0.243372	1.13913	7.6901	0.728539	0.0246839	0.0529724	1.61457	1	0	0.066803	21.0139
000625	2000	1	0.0307147	0.580334	3.93	0.00165	-0.00921735	20.3081	0.491094	-0.0503976	-0.0616361	0.337431	0.561874	4.19718	0.680566	0.0108415	0.0239838	-0.88742	1	0	0.058712	20.3081
000626	2000	1	2.16431	0.835637	30.39	0.00165	0.520899	20.3431	0.0743666	1.03674	0.0368926	0.216884	0.754375	18.476	-0.495631	0.0338147	0.069621	1.25359	1	0	0.064163	20.3431
000627	2000	1	0.0687717	0.752135	16.3	0.00165	0.221137	20.7149	0.233129	1.38989	-0.193088	0.104837	0.736176	3.62853	0.897317	0.0181517	0.039884	3.10051	0	0	0.070802	20.7149
000628	2000	1	0.0567811	1.21563	11.48	0.00165	0.0803512	20.7151	0.324913	0.218372	0.00759686	0.230146	1.22125	-1.27741	1.19064	0.0117329	0.0413108	-0.142624	1	0	0.097439	20.7151
000629	2000	1	0.633155	0.994837	5.12	0.00165	0.00823156	21.1518	0.78125	-0.220111	-0.113624	0.199426	1.01234	-3.97838	1.45591	0.0125083	0.0301362	-6.20229	1	0	0.074166	21.1518
000630	2000	1	0.0285034	1.02517	7.8	0.00165	0.0726466	20.4887	0.378205	0.189057	-0.0459947	0.303963	1.03665	-2.60827	0.883996	0.0163685	0.040488	0.0670509	0	0	0.061538	20.4887
000631	2000	1	0.465882	0.794273	9.16	0.00165	-0.0424537	20.1735	0.327511	-0.110822	-0.114938	0.417066	0.797354	-0.700548	1.20042	0.0177746	0.0334522	-1.03615	0	0	0.064111	20.1735
000632	2000	1	0.253051	0.79039	8.74	0.00165	0.0122555	19.6927	0.336384	-0.00891261	-0.0660981	0.869958	0.776581	3.13968	0.716161	0.00913964	0.0263304	-0.322878	1	0	0.068687	19.6927
000633	2000	1	0.435997	0.336522	37.68	0.00165	0.095296	21.5043	0.0392781	1.01072	0.0189819	0.0872775	0.307698	6.55359	0.214741	0.016736	0.0297322	0.213709	0	0	0.046871	21.5043
000635	2000	1	0.436832	0.635805	11.34	0.00165	0.146118	19.9327	0.273369	0.194676	0.0061174	0.393133	0.673267	-8.51759	0.700014	0.0236876	0.0390768	0.479511	1	0	0.064103	19.9327
000636	2000	1	0.657809	1.312	32.27	0.00165	0.423079	21.7185	0.0957546	0.822686	0.21708	0.0433505	1.34827	-8.24772	1.92074	0.0271322	0.0776356	11.7019	1	0	0.080104	21.7185
000637	2000	1	0.420445	0.505082	10.44	0.00165	0.143092	20.1693	0.268199	0.0581316	-0.075061	0.56644	0.506205	-0.255297	0.834337	0.0208135	0.0370188	0.141983	1	0	0.059688	20.1693
000638	2000	1	0.33481	1.016	6.82	0.00165	-0.0132442	20.2172	0.359238	0	-0.14604	0.267587	1.0227	-1.52304	1.38903	0.0155291	0.02996	0.463013	0	0	0.07335	20.2172
000639	2000	1	0.669854	0.597	13.81	0.00165	0.465943	19.9317	0.0543085	-0.211223	-0.050444	0.365268	0.637429	-9.19211	0.910082	0.0261623	0.0502642	0.368331	0	0	0.057054	19.9317
000650	2000	1	0.531408	0.911798	10.03	0.00165	0.0574642	19.4561	0.239282	0.295813	-0.0805662	1.00252	0.932249	-4.64974	1.32065	0.0114113	0.0287452	-0.541514	1	0	0.086099	19.4561
000651	2000	1	0.593883	1.32213	16.3	0.00165	0.105014	21.2999	0.21227	-0.0934451	-0.0296758	0.206143	1.28318	8.85654	1.14506	0.00939727	0.0437222	-1.03573	1	0	0.063817	21.2999
000652	2000	1	0.0331083	0.985672	14.96	0.00165	0.0132803	21.1826	0.163102	0.315256	0.126074	0.0657619	0.987923	-0.511803	0.930447	0.023819	0.0399572	4.85861	1	0	0.059579	21.1826
000655	2000	1	0.164756	0.581555	13.03	0.00165	-0.0292515	19.6786	0.181888	-0.156181	-0.0563384	0.86788	0.577411	0.94233	0.821302	0.0175923	0.0288228	-0.314022	1	0	0.070556	19.6786
000656	2000	1	0.6096	0.434478	6.03	0.00165	-0.0879777	19.9123	0.268657	-0.0503867	-0.13159	0.492057	0.375964	13.3039	0.27501	0.0228242	0.0284794	-0.243024	1	0	0.074241	19.9123
000657	2000	1	0.413662	0.86808	11.81	0.00165	0.00861417	20.5955	0.182049	0.273518	-0.0138365	0.245232	0.883671	-3.54498	1.03501	0.0184302	0.0374858	-0.447809	0	0	0.08318	20.5955
000659	2000	1	1.21901	0.231589	9.98	0.00165	0.225911	20.9972	0.252505	-0.0818043	-0.0792809	0.115697	0.171301	13.7076	-0.388381	0.0259925	0.0430668	3.66744	1	0	0.072727	20.9972
000660	2000	1	0.566752	0.616918	12.86	0.00165	0.0872577	20.0412	0.207621	-0.0117155	0.0137339	0.295021	0.635459	-4.21546	1.01481	0.0231731	0.0400596	0.393853	0	0	0.068698	20.0412
000661	2000	1	0.0976737	1.11958	11.05	0.00165	0.171393	20.5975	0.319457	-0.114332	-0.077379	0.319796	1.13164	-2.74153	1.10497	0.0173088	0.0454128	-0.316437	1	0	0.080495	20.5975
000662	2000	1	0.892186	1.05505	7.4	0.00165	-0.0492816	19.4695	0.212162	0.111613	-0.115022	0.328114	1.08293	-6.33781	1.80563	0.0212482	0.0358336	0.161003	0	0	0.099352	19.4695
000663	2000	1	1.47466	1.6011	15.53	0.00165	0.000289366	20.6394	0.192531	0.393277	0.0544183	0.156204	2.0299	-23.2041	2.1935	0.0168584	0.0385148	1.06839	1	0	0.078325	20.6394
000665	2000	1	0.25125	0.951459	13.06	0.00165	0.216628	20.035	0.163859	0.196407	-0.0236809	0.167792	0.969928	-4.19942	0.83855	0.0257971	0.0506122	4.43736	0	0	0.072333	20.035
000666	2000	1	1.10139	0.972055	9.7	0.00165	0.124955	19.2231	0.181443	0.347416	-0.112377	0.356366	1.03356	-13.9835	1.26802	0.0254774	0.054037	1.08422	0	0	0.07722	19.2231
000667	2000	1	0.099391	0.949058	7.77	0.00165	0.0512096	20.0182	0.265122	-0.360629	-0.186292	0.81502	0.941993	1.60637	0.958952	0.0259973	0.0472948	-1.07824	0	0	0.099888	20.0182
000668	2000	1	2.59352	1.0111	15.99	0.00165	0.229288	20.0566	0.168856	0.482884	0.0156373	0.460687	1.13322	-27.7664	2.41856	0.0290712	0.0584306	0.872145	0	0	0.066151	20.0566
000669	2000	1	1.40665	0.753673	23.85	0.00165	0.357323	20.1224	0.0155136	0.121407	-0.0373087	0.983476	0.83803	-19.1798	1.06636	0.021624	0.0500862	2.21292	1	0	0.049561	20.1224
000670	2000	1	1.0641	1.08339	9.65	0.00165	0.0162761	20.8614	0.319171	-0.242358	-0.156581	0.354122	1.11104	-6.28793	1.90525	0.0194954	0.04025	-1.24524	1	0	0.069767	20.8614
000671	2000	1	0.451953	0.830309	10.28	0.00165	0.0817264	19.5166	0.163424	0.32716	-0.0962167	0.883494	0.851981	-4.92757	1.06018	0.0181088	0.0352944	-0.402766	1	0	0.05468	19.5166
000672	2000	1	0.203855	0.598986	17.39	0.00165	0.367636	19.9295	0.0868315	0.171579	-0.0856801	0.267188	0.625959	-6.1327	0.523817	0.0260453	0.055825	1.41175	0	0	0.065819	19.9295
000673	2000	1	1.27536	1.97845	14.77	0.00165	0.765103	20.4399	0.170616	0.17455	-0.185182	0.212589	1.93117	10.7496	1.21344	0.0309286	0.0976494	6.92228	1	0	0.0695	20.4399
000676	2000	1	1.43104	0.427341	18.61	0.00165	0.360693	19.9581	0.128963	-0.0137062	-0.0474068	0.472629	0.503492	-16.5048	1.12431	0.0385116	0.0714212	4.30212	1	0	0.070982	19.9581
000677	2000	1	0.0332593	1.42257	8.99	0.00165	0.0597141	19.9345	0.167964	-0.252261	-0.172045	0.662344	1.43321	-2.41959	1.27287	0.0269106	0.0580944	-2.16836	1	0	0.085064	19.9345
000678	2000	1	0.433351	0.879374	8.52	0.00165	0.0795745	20.0638	0.4777	-0.107605	-0.15633	0.337608	0.897953	-4.2243	1.13486	0.0173008	0.0385912	0.868803	0	0	0.085714	20.0638
000679	2000	1	0.639993	0.606492	13.7	0.00165	0.263357	20.5273	0.29635	0.170129	-0.139119	0.186104	0.568091	8.7311	0.345714	0.0207244	0.0432276	0.939336	0	0	0.064374	20.5273
000680	2000	1	0.19364	1.11916	4.84	0.00165	0.05743	20.5927	0.524793	-0.127549	-0.185403	0.221829	1.10879	2.35747	1.50437	0.0144986	0.0412324	-0.292737	0	0	0.064801	20.5927
000681	2000	1	1.52459	0.535352	23.7	0.00165	0.488916	20.1999	0.0683544	0.842418	-0.063605	0.389881	0.624677	-19.1471	1.10323	0.0259451	0.0574176	0.621312	1	0	0.055	20.1999
000682	2000	1	0.710549	1.99184	34.18	0.00165	1.01011	23.2776	0.0971328	0.598544	-0.0894926	0.0178328	2.02763	-8.13657	2.68986	0.0303664	0.0971738	60.0893	1	0	0.072083	23.2776
000683	2000	1	0.449381	0.613065	5.65	0.00165	-0.0391012	20.6771	0.371681	-0.0474038	-0.0517334	0.388691	0.615548	-0.53277	1.01513	0.0131829	0.024894	-1.81387	1	0	0.077528	20.6771
000685	2000	1	0.458004	0.481155	24.72	0.00165	0.406882	20.469	0.155744	0.697296	-0.18221	0.250859	0.454585	6.04109	0.0269011	0.0373054	0.0671506	3.51761	1	0	0.080908	20.469
000686	2000	1	1.35099	0.826276	10.34	0.00165	0.153644	19.865	0.319149	-0.0376513	-0.136942	0.333645	0.87175	-10.3393	1.67683	0.0173476	0.0389624	0.228009	1	0	0.096106	19.865
000687	2000	1	0.0128687	1.1952	7.61	0.00165	0.0921948	20.4248	0.436268	-0.157374	-0.155449	0.44011	1.18455	2.41989	1.31238	0.0129143	0.0389746	-0.116434	0	0	0.069794	20.4248
000688	2000	1	0.0730814	0.275803	10.63	0.00165	0.157562	20.7902	0.185325	0.222668	-0.0699767	0.0878872	0.241403	7.82148	0.544342	0.0287258	0.0425006	2.16427	0	0	0.066942	20.7902
000690	2000	1	0.744761	0.678727	16.38	0.00165	0.129622	20.0928	0.159951	0.369129	-0.0604195	0.349171	0.701526	-5.18367	1.17454	0.0151867	0.029478	0.512213	1	0	0.050942	20.0928
000691	2000	1	0.0549624	1.03096	6.16	0.00165	-0.0238722	20.5025	0.391234	-0.0186916	-0.0707965	0.439399	1.03894	-1.81436	1.09238	0.028203	0.0417202	0.932557	1	0	0.081425	20.5025
000692	2000	1	0.81331	0.239576	11.6	0.00165	-0.104509	20.7268	0.303448	-0.0182287	-0.0478631	0.111485	0.267738	-6.4029	0.696008	0.0196668	0.0212388	0.87	1	0	0.061328	20.7268
000693	2000	1	0.449261	1.54121	21.33	0.00165	0.223507	20.2778	0.0764182	0.217478	0.00461018	0.246655	1.54631	-1.15913	1.10743	0.0201795	0.0625568	-0.171462	1	0	0.092718	20.2778
000695	2000	1	1.1733	0.837025	10.25	0.00165	0.110053	19.9651	0.169756	-0.34841	-0.0375786	0.457817	0.872963	-8.17098	1.52534	0.0245574	0.047024	-0.475342	1	0	0.096909	19.9651
000697	2000	1	0.0372376	1.50572	20.73	0.00165	0.270128	20.9593	0.119633	-0.0987089	0.0277403	0.163966	1.52822	-5.11626	1.27626	0.0254819	0.065267	2.259	1	0	0.094421	20.9593
000698	2000	1	0.138275	1.13187	5.55	0.00165	-0.00524241	20.6437	0.536937	0.209216	-0.124229	0.356613	1.12574	1.39355	1.36166	0.0153168	0.0352484	-2.34077	1	0	0.091083	20.6437
000699	2000	1	0.00967539	0.949668	6.05	0.00165	0.0255147	19.79	0.428099	0.0867159	-0.120896	0.899521	0.933901	3.58478	1.10222	0.0172028	0.0376172	-0.789659	1	0	0.083225	19.79
000700	2000	1	1.20267	0.930223	14.44	0.00165	0.273929	20.1369	0.171745	0.339117	0.0338106	0.260614	1.00588	-17.2016	1.15131	0.0281526	0.0624498	2.22298	0	0	0.062214	20.1369
000701	2000	1	0.034815	1.72787	17.02	0.00165	0.256302	21.3948	0.147474	0.18892	-0.0597647	0.0758842	1.7567	-6.55514	1.41895	0.0273981	0.0735364	12.9793	1	0	0.093635	21.3948
000702	2000	1	0.0888267	0.744191	13.55	0.00165	0.0728859	20.3339	0.305535	-0.228529	-0.0638421	0.366418	0.750177	-1.36095	0.77034	0.0244885	0.0415606	-0.0717505	1	0	0.059683	20.3339
000703	2000	1	0.419738	0.412327	10.14	0.00165	0.0372725	19.9779	0.21499	-0.0412424	-0.0869742	0.630116	0.382983	6.67185	0.388524	0.0200548	0.0306928	-0.589245	1	0	0.068441	19.9779
000705	2000	1	0.257688	1.1641	9.69	0.00165	0.100749	19.8933	0.204334	0.105495	-0.107624	0.600785	1.16038	0.847047	0.923981	0.0152889	0.0426958	-0.653953	1	0	0.084404	19.8933
000707	2000	1	0.64784	0.719953	7.14	0.00165	-0.0597084	20.4062	0.617647	0.0355361	-0.0834279	0.388173	0.735606	-3.55904	1.18429	0.0150586	0.0261672	-0.554036	1	0	0.064212	20.4062
000708	2000	1	0.405326	0.684973	4.7	0.00165	-0.0100914	20.1994	0.829787	-0.109032	-0.0954254	0.468514	0.692379	-1.68387	0.974086	0.0100791	0.02417	-0.899666	0	0	0.068143	20.1994
000709	2000	1	0.31015	0.790412	8.99	0.00165	0.0141665	21.0615	0.68743	-0.0219157	-0.0556973	0.146882	0.790119	0.0665276	1.07249	0.0145875	0.0286424	0.468559	0	0	0.062117	21.0615
000710	2000	1	1.64495	0.730138	10.88	0.00165	0.100691	19.6524	0.182904	0.280137	0.033497	0.528853	0.789131	-13.413	1.69661	0.0238403	0.0449866	0.55398	1	0	0.087302	19.6524
000711	2000	1	0.583171	1.52311	11.12	0.00165	0.323762	20.1581	0.238309	0.327232	-0.0910255	0.482457	1.56424	-9.35235	1.66584	0.0240216	0.066942	0.395792	1	0	0.097663	20.1581
000712	2000	1	0.661	0.903392	12.78	0.00165	0.0953392	20.0034	0.180751	0.694513	-0.129955	0.59669	0.879976	5.32405	0.486389	0.0199111	0.0456448	-1.47824	0	0	0.076015	20.0034
000713	2000	1	0.276502	0.703583	16.19	0.00165	0.226729	20.6689	0.25139	0.162397	-0.10035	0.154566	0.715868	-2.79322	0.191279	0.0194544	0.0480062	2.24873	0	0	0.062458	20.6689
000715	2000	1	0.100905	0.779828	8.3	0.00165	0.121487	19.9748	0.301205	-0.0686657	-0.10206	0.534482	0.770219	2.18474	0.875923	0.0187945	0.0342402	-0.310997	0	0	0.057957	19.9748
000716	2000	1	0.0763304	1.56313	13.78	0.00165	0.0850888	20.2846	0.172714	0.397091	-0.118222	0.087012	1.56469	-0.355961	1.45323	0.0139929	0.0452918	3.49062	0	0	0.084507	20.2846
000717	2000	1	1.34943	0.669219	7.16	0.00165	0.153222	20.4284	0.673184	-0.0775781	-0.073282	0.539619	0.7176	-11.0002	1.53686	0.0251531	0.0440618	0.0256711	1	0	0.055814	20.4284
000718	2000	1	1.49065	1.03956	6.99	0.00165	0.177083	20.299	0.413448	0.131625	-0.1029	0.478241	1.11725	-17.6645	1.70495	0.0117337	0.0360488	-0.843992	1	0	0.069204	20.299
000719	2000	1	0.379375	0.967752	15.04	0.00165	0.405284	19.6892	0.142952	0.318132	-0.0768658	0.267504	1.01861	-11.5623	0.927631	0.0316039	0.0694752	1.77731	0	0	0.070456	19.6892
000720	2000	1	1.32342	0.389636	13	0.00165	0.136716	20.9195	0.192308	-0.0216793	-0.126912	0.0919802	0.302687	19.7693	-0.094734	0.022939	0.0408192	1.68132	0	0	0.050663	20.9195
000721	2000	1	0.830941	0.862065	10.46	0.00165	0.0278531	19.8519	0.24761	0.173732	0.0149885	0.412873	0.897228	-7.99491	1.27616	0.015115	0.0331348	-0.0718648	1	0	0.066594	19.8519
000722	2000	1	1.51059	1.16121	19.25	0.00165	0.404486	21.155	0.128831	0.837369	0.0270038	0.12728	1.09739	14.5116	0.236795	0.0451386	0.0869802	7.0347	0	0	0.075793	21.155
000723	2000	1	0.55457	0.963255	8.83	0.00165	0.0884587	19.9826	0.392978	-0.037516	-0.1089	0.723689	0.984002	-4.71716	1.32315	0.0138007	0.0361608	-0.809702	1	0	0.077338	19.9826
000727	2000	1	0.373236	1.65147	11.84	0.00165	0.27698	20.6437	0.211993	-0.0795893	-0.0721462	0.209622	1.6554	-0.893471	1.32183	0.0172688	0.0711352	1.92004	1	0	0.072183	20.6437
000728	2000	1	0.420265	1.1162	5.6	0.00165	0.0450709	20.1827	0.560714	-0.0357348	-0.138483	0.522886	1.09603	4.58564	0.899945	0.0242033	0.0510122	-0.439452	0	0	0.061564	20.1827
000729	2000	1	0.797342	0.439059	15.49	0.00165	0.056412	21.5255	0.266624	0.317947	0.00206123	0.0366576	0.458829	-4.49497	1.11301	0.0196563	0.0357246	10.7315	0	0	0.05151	21.5255
000731	2000	1	0.380403	0.693374	18.19	0.00165	0.145993	20.3219	0.250687	0.10398	0.0127969	0.404351	0.710468	-3.88672	0.807714	0.0213946	0.041049	0.504624	1	0	0.069835	20.3219
000732	2000	1	0.844793	1.18207	11.02	0.00165	0.246378	19.9994	0.232305	0.197494	-0.0821191	0.541319	1.23253	-11.4735	1.51925	0.0251758	0.0592886	0.141532	1	0	0.063107	19.9994
000733	2000	1	0.849826	1.30283	23.28	0.00165	0.793262	21.8535	0.161512	0.46661	0.00154354	0.0428951	1.35747	-12.4239	1.15992	0.0332395	0.092066	33.3621	1	0	0.071809	21.8535
000735	2000	1	0.498175	0.570214	7.2	0.00165	-0.0914053	20.3892	0.322222	0.197572	-0.0759347	0.253853	0.582939	-2.8934	0.949467	0.0145575	0.0203772	-1.47952	0	0	0.065863	20.3892
000736	2000	1	0.567603	0.118127	17.99	0.00165	0.111596	19.7011	0.104503	0.413692	-0.0134353	0.355647	0.149562	-7.14719	0.458068	0.0210667	0.0317534	0.950728	0	0	0.051282	19.7011
000737	2000	1	0.308943	0.963493	6.71	0.00165	0.0617404	20.8018	0.326379	0.0428175	-0.070684	0.265162	0.984018	-4.66673	1.01445	0.0219646	0.0388962	-2.18797	1	0	0.060381	20.8018
000738	2000	1	0.381195	0.903164	5.23	0.00165	0.0238388	20.3826	0.608031	-0.168211	-0.0537965	0.347473	0.894273	2.02156	0.534557	0.0237295	0.0385836	0.36229	0	0	0.063408	20.3826
000739	2000	1	1.09227	1.58721	12.17	0.00165	0.478863	20.6158	0.153657	-0.149211	-0.0497232	0.218678	1.52762	13.549	0.97867	0.0323332	0.0819542	2.2707	1	0	0.08906	20.6158
000750	2000	1	0.260298	0.905189	15.12	0.00165	0.157012	20.4828	0.31746	-0.219463	-0.125156	0.277245	0.922224	-3.87314	0.981669	0.0129059	0.0321638	0.735515	1	0	0.081813	20.4828
000751	2000	1	0.0955467	1.32352	8.5	0.00165	0.230236	20.8609	0.34	-0.327492	-0.106228	0.263814	1.32571	-0.497196	1.37996	0.024203	0.0589346	-0.403421	0	0	0.07177	20.8609
000752	2000	1	0.541	0.411023	24.05	0.00165	0.322685	20.7451	0.0798337	1.15289	0.0117071	0.0795688	0.430968	-4.53466	0.553906	0.0278386	0.0594624	2.53903	1	0	0.04334	20.7451
000753	2000	1	0.315641	1.70706	14.8	0.00165	0.439446	20.7784	0.184459	0.127099	0.104311	0.0663435	1.74173	-7.88476	1.90654	0.0435869	0.0897272	15.9667	1	0	0.082407	20.7784
000755	2000	1	0.384811	1.55846	11.77	0.00165	0.161391	20.7119	0.211555	0.686654	0.0765977	0.0627607	1.55423	0.960714	1.38475	0.0233721	0.0539452	9.61862	1	0	0.067485	20.7119
000756	2000	1	2.43068	0.707286	16.06	0.00165	0.273969	19.1176	0.129514	0.355885	-0.125695	1.31674	0.624965	18.717	-1.12144	0.0382855	0.0595814	0.697924	0	0	0.06922	19.1176
000757	2000	1	0.60039	1.12601	11.02	0.00165	0.119394	20.1645	0.257713	-0.097757	-0.00201692	0.268307	1.16719	-9.36255	1.21041	0.0244124	0.0467158	0.77618	0	0	0.09375	20.1645
000758	2000	1	5.17129	1.11172	12.48	0.00165	0.598363	21.374	0.1875	-0.316307	-0.180671	0.221933	0.889017	50.6338	-1.98638	0.0499473	0.097449	7.17978	1	0	0.073462	21.374
000759	2000	1	1.04064	0.662013	8.43	0.00165	0.192431	20.6732	0.307236	-0.457381	-0.121891	0.152688	0.633049	6.58554	0.167311	0.0373055	0.065075	0.738526	0	0	0.095059	20.6732
000760	2000	1	0.467823	0.521142	15.94	0.00165	0.0505007	20.5323	0.224592	0.234879	-0.018158	0.170077	0.52909	-1.80702	0.990562	0.0270567	0.0455926	0.832033	1	0	0.074597	20.5323
000761	2000	1	0.464014	0.68402	4.9	0.00165	0.0255854	20.1922	0.563265	0.0192479	-0.0809242	0.45561	0.69002	-1.36433	1.05974	0.0123104	0.0253734	-1.66766	1	0	0.060206	20.1922
000762	2000	1	0.173294	1.45479	10.85	0.00165	0.0927929	20.5435	0.2	-0.113402	-0.195201	0.27803	1.44855	1.42037	1.23748	0.0253412	0.0606016	-1.52437	0	0	0.064111	20.5435
000766	2000	1	0.681109	0.98354	10.48	0.00165	0.183882	20.8094	0.26813	0.0276591	-0.0275104	0.192695	0.947	8.30786	0.70503	0.0209616	0.0495156	1.37093	0	0	0.061922	20.8094
000767	2000	1	2.092	0.727941	15.86	0.00165	0.437577	21.3668	0.131148	-0.00912573	-0.108329	0.158849	0.823548	-21.7376	2.07141	0.0392417	0.0768104	7.31596	1	0	0.061978	21.3668
000768	2000	1	0.78552	0.625725	15.58	0.00165	0.126537	21.3237	0.225931	0.841817	0.0977637	0.0668179	0.589084	8.3309	-0.0344094	0.0249488	0.04856	6.93667	1	0	0.06093	21.3237
000776	2000	1	0.417895	0.953773	15.74	0.00165	0.14306	20.4137	0.209657	-0.0482711	-0.0549704	0.141307	0.975276	-4.88913	1.10799	0.0188724	0.043321	0.369031	0	0	0.056297	20.4137
000777	2000	1	0.148673	1.27379	8.57	0.00165	0.051173	19.835	0.267211	-0.107454	-0.133114	0.795568	1.25857	3.46122	1.66074	0.0174154	0.0412758	-0.86934	1	0	0.074038	19.835
000778	2000	1	1.46085	1.99803	10.89	0.00165	0.294805	21.0709	0.30854	0.104334	-0.0938971	0.242884	1.92538	16.518	1.27056	0.0206896	0.0774358	3.16568	1	0	0.054717	21.0709
000779	2000	1	0.566144	0.889098	6.62	0.00165	0.0168176	19.957	0.548338	-0.10139	-0.0634089	0.612928	0.913178	-5.47491	1.16289	0.00739889	0.0300692	-0.48787	0	0	0.081081	19.957
000780	2000	1	0.626672	1.42956	11.29	0.00165	0.136448	20.7785	0.224978	0.514082	-0.0359507	0.172765	1.42073	2.00701	0.856294	0.027185	0.0609272	2.24101	1	0	0.068376	20.7785
000782	2000	1	0.563333	0.815122	5.84	0.00165	-0.0135022	20.1854	0.460616	-0.0822968	-0.0837116	0.551576	0.830583	-3.51528	1.25284	0.011661	0.025864	-0.616702	1	0	0.068017	20.1854
000783	2000	1	0.501162	0.865542	4.22	0.00165	-0.00165	20.7107	0.488152	-0.0982806	-0.0745321	0.279964	0.859197	1.66105	1.58278	0.0249552	0.040459	-0.145418	0	0	0.060294	20.7107
000785	2000	1	0.0129918	1.23909	12.19	0.00165	0.303494	20.2468	0.242822	-0.166072	-0.125466	0.562025	1.24869	-2.1834	0.890356	0.0284795	0.0618694	0.989894	1	0	0.084421	20.2468
000786	2000	1	1.4601	0.558818	9.19	0.00165	0.0976849	20.5081	0.301415	0.0120541	-0.138183	0.448092	0.475617	18.9169	-0.14842	0.0211904	0.034313	-0.293328	1	0	0.064786	20.5081
000788	2000	1	0.266298	1.05176	7.95	0.00165	0.0294807	19.7907	0.379874	-0.0597559	-0.105571	0.677522	1.06744	-3.44181	1.16919	0.0152936	0.0365772	-1.04785	1	0	0.089866	19.7907
000789	2000	1	0.0385419	0.538866	6.18	0.00165	0.0318011	20.0795	0.247573	0.0490732	-0.035805	0.309347	0.535774	0.703026	0.635889	0.0173613	0.0287296	-0.80384	1	0	0.058626	20.0795
000790	2000	1	0.436298	0.680865	21.32	0.00165	0.107052	19.8907	0.130863	-0.0194965	0.032764	0.426227	0.666398	3.28928	0.302806	0.0144861	0.0328344	0.628728	1	0	0.056552	19.8907
000791	2000	1	0.03064	0.190239	7.58	0.00165	0.133079	20.213	0.25066	0.314959	-0.0722123	0.146111	0.176991	3.01209	0.498145	0.026238	0.0396934	2.0967	0	0	0.077266	20.213
000792	2000	1	0.81158	1.00719	13.06	0.00165	0.147995	20.5595	0.17611	0.272733	-0.167177	0.18233	0.967351	9.0573	0.536315	0.0293336	0.054708	1.22904	0	0	0.066971	20.5595
000793	2000	1	0.297926	1.58537	23.99	0.00165	0.429744	21.5983	0.103376	1.57841	0.139375	0.050163	1.62751	-9.58026	1.54697	0.0380363	0.0847224	13.6544	0	0	0.079657	21.5983
000795	2000	1	0.847292	1.31909	7.14	0.00165	0.144411	20.2586	0.291317	-0.145164	-0.15468	0.466515	1.35791	-8.82698	1.77498	0.023257	0.053869	-1.09821	1	0	0.075497	20.2586
000796	2000	1	1.73743	1.27629	12.32	0.00165	0.206205	20.3549	0.286526	-0.258183	-0.133337	0.571571	1.34445	-15.4969	2.33563	0.0286291	0.0644142	-0.601095	1	0	0.069956	20.3549
000797	2000	1	0.662018	1.08035	8.94	0.00165	0.198378	20.6122	0.35123	-0.0337448	-0.0858894	0.430303	1.11641	-8.19918	1.28286	0.0232408	0.0509538	-0.0714674	1	0	0.071178	20.6122
000798	2000	1	0.109542	0.783566	10.03	0.00165	0.023924	20.2642	0.374875	0.0448752	-0.102759	0.363583	0.763422	4.58	0.825056	0.00986746	0.0272466	-0.441058	1	0	0.062281	20.2642
000799	2000	1	0.778321	0.833289	14.29	0.00165	0.061598	21.1502	0.261721	-0.238522	-0.0737418	0.238252	0.852585	-4.38741	1.40268	0.0140959	0.0329964	-0.431992	1	0	0.062439	21.1502
000800	2000	1	0.181996	0.844193	4.73	0.00165	-0.00376626	21.6721	0.608879	-0.0492805	-0.105675	0.115689	0.818965	5.73601	0.935638	0.013848	0.0331564	-2.88043	1	0	0.064384	21.6721
000801	2000	1	0.385401	0.89604	51.38	0.00165	1.19879	21.1639	0.0325029	0.677517	0.198433	0.135449	0.885032	2.50288	1.27465	0.0388095	0.098949	4.26522	1	0	0.084195	21.1639
000802	2000	1	0.383326	0.828944	12.15	0.00165	0.105903	19.9764	0.232922	0.192085	-0.0551184	0.357036	0.841724	-2.90579	0.966352	0.020613	0.0425622	0.478444	1	0	0.071856	19.9764
000803	2000	1	0.074569	0.626422	10.28	0.00165	0.1547	19.7701	0.189689	0.144155	-0.0983704	0.297884	0.640125	-3.11548	0.519638	0.0220601	0.044971	-0.61743	1	0	0.080408	19.7701
000806	2000	1	0.873252	1.37726	31.64	0.00165	0.700346	20.9976	0.102402	1.28665	0.075808	0.207364	1.42167	-10.0975	1.88536	0.0291164	0.0909902	3.02991	1	0	0.069887	20.9976
000807	2000	1	0.234689	1.13538	6.43	0.00165	0.0736289	20.0585	0.37325	0.0450298	-0.10208	0.360674	1.14194	-1.49182	1.27537	0.0179959	0.0494334	0.0254562	1	0	0.078459	20.0585
000809	2000	1	0.17617	1.1129	9.02	0.00165	0.0423203	19.5703	0.223947	0.0936801	-0.0962374	0.544343	1.11472	-0.413833	0.841883	0.0136026	0.0368348	-0.598698	1	0	0.074122	19.5703
000810	2000	1	0.631188	0.319327	15.94	0.00165	0.00147974	19.5801	0.185696	0.236567	-0.0761505	0.431399	0.290782	6.4903	-0.190304	0.0181	0.0276558	-0.0708637	0	0	0.065545	19.5801
000811	2000	1	0.0930154	1.02925	11.59	0.00165	0.135749	19.626	0.146678	-0.139965	-0.0736503	1.04115	1.04948	-4.60014	0.892248	0.0178389	0.0404004	-0.395578	1	0	0.078159	19.626
000812	2000	1	0.496597	1.22828	15.22	0.00165	0.115005	20.217	0.1682	0.151837	-0.122341	0.288993	1.22049	1.77058	0.805121	0.0174764	0.0482012	0.346845	0	0	0.063957	20.217
000813	2000	1	0.387235	0.705855	14.19	0.00165	0.162422	20.906	0.133897	0.455046	-0.046163	0.0671692	0.730465	-5.59528	0.803887	0.021974	0.047944	2.66989	1	0	0.056463	20.906
000815	2000	1	0.557403	1.08028	10.39	0.00165	0.205108	20.0684	0.315688	0.10103	-0.101259	0.33907	1.12215	-9.5192	1.13927	0.0168295	0.0436466	0.0774921	1	0	0.069255	20.0684
000816	2000	1	0.968387	1.26999	8.81	0.00165	0.10931	20.4687	0.358683	0.00635264	-0.0648476	0.367958	1.21024	13.5861	0.930967	0.0211737	0.0511294	-0.449605	0	0	0.069742	20.4687
000818	2000	1	0.331405	0.776624	6.04	0.00165	-0.0534352	20.1137	0.465232	-0.00555681	-0.0169897	0.449155	0.775276	0.306323	1.15359	0.0116782	0.0241596	-0.614396	1	0	0.075027	20.1137
000819	2000	1	1.17784	0.70626	10.48	0.00165	0.00702448	20.1182	0.142176	-0.0920245	-0.0764557	0.486677	0.756466	-11.4149	1.33874	0.0140883	0.028325	-0.628535	1	0	0.058074	20.1182
000820	2000	1	0.0174254	0.879577	7.44	0.00165	-0.0453574	19.8114	0.27957	0.318658	0.00908878	0.303465	0.877578	0.454391	0.91024	0.00883532	0.0232114	-0.224108	0	0	0.090812	19.8114
000821	2000	1	0.018964	0.576289	10.11	0.00165	0.201917	20.5418	0.372898	-0.0893066	-0.0583012	0.209386	0.566993	2.1136	0.693499	0.0391548	0.0704126	2.91076	0	0	0.065954	20.5418
000822	2000	1	0.611594	0.514012	7.45	0.00165	0.0388607	20.6112	0.385235	-0.0689231	-0.00969025	0.214072	0.487603	6.00445	0.222916	0.0183793	0.0374942	-1.21684	0	0	0.0629	20.6112
000823	2000	1	0.182996	1.78048	10	0.00165	0.234437	20.7625	0.194	-0.0403188	-0.0403338	0.317897	1.7515	6.58871	1.89713	0.0205994	0.0651452	0.870992	1	0	0.072782	20.7625
000825	2000	1	0.390147	0.085409	7.5	0.00165	0.15575	21.7573	0.285333	1.21403	0.0982747	0.0423172	0.0561674	6.64852	0.12034	0.0240341	0.046734	3.75694	0	0	0.058052	21.7573
000826	2000	1	0.473893	0.873829	8.39	0.00165	0.0277932	19.7603	0.306317	-0.174839	-0.102399	0.53535	0.8853	-2.60824	1.18432	0.00980582	0.0281298	-0.405552	0	0	0.069813	19.7603
000827	2000	1	1.42349	0.614054	17.45	0.00165	0.131468	19.7868	0.168481	-0.110678	-0.0493843	0.521599	0.658057	-10.0206	1.62072	0.0153013	0.0343302	-0.264903	1	0	0.060116	19.7868
000828	2000	1	0.971034	0.505709	9.41	0.00165	0.236494	21.3871	0.273114	0.529618	-0.128426	0.0465629	0.439429	15.0697	0.293545	0.0194732	0.0422106	4.40711	0	0	0.063687	21.3871
000829	2000	1	0.11526	0.413864	16.75	0.00165	-0.119597	19.8528	0.195224	0.60264	0.0101059	0.930095	0.429761	-3.61444	0.226252	0.0164811	0.0184594	-0.998262	0	0	0.046852	19.8528
000830	2000	1	0.869532	0.776757	13.61	0.00165	0.0624428	20.3383	0.249816	0.0126573	-0.0518796	0.22676	0.799128	-5.08656	1.36772	0.0269905	0.0428136	0.812708	1	0	0.060707	20.3383
000831	2000	1	1.39797	1.41635	8.07	0.00165	0.15451	20.2212	0.315985	0.259935	-0.077938	0.363378	1.48015	-14.5058	1.97359	0.029708	0.0644048	-0.130603	1	0	0.087065	20.2212
000832	2000	1	0.260121	1.06958	8.14	0.00165	0.0624103	20.3431	0.469287	0.3166	-0.0613549	0.371534	1.07466	-1.15371	1.33151	0.0129818	0.0373742	-1.62463	1	0	0.092018	20.3431
000833	2000	1	0.914287	0.703999	6.12	0.00165	0.0608512	20.0091	0.383987	-0.0248911	-0.128594	0.540893	0.650761	12.1044	0.215806	0.020578	0.0344142	-0.805868	1	0	0.078303	20.0091
000835	2000	1	0.141661	0.975913	31.04	0.00165	0.0723946	19.8535	0.0779639		0.0255637	0.355493	0.981798	-1.33818	0.808657	0.00988237	0.0331396	-0.558015	1	0		19.8535
000836	2000	1	0.277044	1.16245	34.41	0.00165	0.127666	21.0174	0.103168	0.346923	0.166078	0.0644812	1.19074	-6.43201	1.17483	0.0198431	0.05085	6.42611	1	0	0.093463	21.0174
000837	2000	1	0.67766	1.01097	12.57	0.00165	0.151543	20.3542	0.238663	0.180946	-0.188978	0.312936	1.04929	-8.71271	1.10964	0.019763	0.0415098	-0.450859	1	0	0.082203	20.3542
000838	2000	1	0.141965	0.90066	14.4	0.00165	0.190392	19.3478	0.116667	0.196024	-0.0678563	0.476051	0.934313	-7.65154	0.68417	0.0192631	0.0441486	0.30343	1	0	0.080026	19.3478
000839	2000	1	1.80948	2.01402	41.04	0.00165	0.607779	22.1352	0.0519006	0.457993	0.134333	0.0292576	1.92199	20.9237	1.50235	0.0279044	0.0994848	28.8805	1	0	0.099638	22.1352
000848	2000	1	1.09982	0.678529	12.58	0.00165	0.0654251	20.5961	0.131161	0.0890429	-0.0224201	0.27092	0.611686	15.1977	0.189663	0.0214625	0.0369918	0.166327	0	0	0.06383	20.5961
000850	2000	1	2.1257	0.34591	11.89	0.00165	0.109561	20.2032	0.223717	0.459743	0.0552326	0.156725	0.251988	21.3546	-1.07469	0.022569	0.038201	1.86726	0	0	0.068047	20.2032
000851	2000	1	0.911407	0.790673	11.59	0.00165	0.484239	20.0723	0.184642	-0.03465	-0.081272	0.117833	0.864207	-16.7189	1.23053	0.0485938	0.0860412	7.05166	0	0	0.081911	20.0723
000852	2000	1	0.283087	0.974694	11.13	0.00165	0.0624192	20.1372	0.2354	-0.0723175	-0.084063	0.434528	0.983936	-2.1015	1.12672	0.0125788	0.032402	-1.2945	1	0	0.071378	20.1372
000856	2000	1	0.355914	0.927311	8.69	0.00165	0.0646145	19.8897	0.283084	0.0625867	-0.0954503	0.353018	0.951478	-5.49477	0.991224	0.018164	0.032346	-0.565217	1	0	0.078411	19.8897
000858	2000	1	0.0634814	0.906049	33.29	0.00165	0.134533	22.1083	0.151397	0.11418	0.0295073	0.0490774	0.909428	-0.768278	0.889023	0.0170691	0.0383846	7.86589	1	0	0.052548	22.1083
000859	2000	1	0.372177	0.951079	11.25	0.00165	0.114419	20.3302	0.259556	-0.101604	-0.141398	0.24738	0.968414	-3.94138	1.08295	0.0214575	0.040285	0.530731	0	0	0.078661	20.3302
000860	2000	1	0.77722	0.716379	11.07	0.00165	0.221551	20.4682	0.247516	-0.30075	-0.133972	0.244588	0.64792	15.5654	0.467677	0.0271212	0.054719	1.54348	0	0	0.072389	20.4682
000861	2000	1	0.542389	0.643178	14.78	0.00165	0.0487694	19.2969	0.158322	-0.0654922	-0.0786171	0.459532	0.672796	-6.73424	0.910556	0.0154254	0.0282016	0.250582	1	0	0.061269	19.2969
000862	2000	1	3.18587	0.952431	16.25	0.00165	0.485083	21.1034	0.151385	0.576436	0.015797	0.0736847	0.795214	35.7457	-0.830323	0.0433376	0.0765456	13.9107	0	0	0.063317	21.1034
000863	2000	1	0.591177	1.27936	23.03	0.00165	0.249986	19.9227	0.104212	0.326338	0.0868252	0.203534	1.28254	-0.723001	0.523452	0.0199576	0.0605144	3.90159	1	0	0.085308	19.9227
000868	2000	1	0.517751	0.632142	7.34	0.00165	-0.0630205	20.1656	0.483651	-0.19658	-0.0463484	0.24051	0.591886	9.15293	0.485125	0.0132344	0.0190832	-0.0344962	1	0	0.065336	20.1656
000876	2000	1	0.972327	0.469433	21.25	0.00165	0.33397	20.5607	0.159529	0.152101	0.0543691	0.123533	0.523978	-12.4016	0.717418	0.0315598	0.0592846	4.46175	1	0	0.068182	20.5607
000877	2000	1	0.0739983	0.823039	12.24	0.00165	0.0243376	20.2322	0.263889	0.145992	-0.116301	0.251778	0.836148	-2.98051	0.689045	0.0153829	0.0324162	-1.66644	0	0	0.058315	20.2322
000878	2000	1	0.169235	1.09853	8.44	0.00165	0.00912736	21.3238	0.222749	0.266222	0.00120901	0.103577	1.1136	-3.42736	1.13585	0.0110156	0.0345106	-4.41991	0	0	0.098738	21.3238
000880	2000	1	0.695991	0.625299	21.49	0.00165	0.233408	20.102	0.232201	-0.0551055	-0.069025	0.16844	0.570406	12.4809	0.39024	0.0177874	0.0402468	1.02535	0	0	0.070998	20.102
000881	2000	1	1.26465	0.413235	31.5	0.00165	0.15134	20.8208	0.133968	1.00295	-0.0342815	0.155192	0.461812	-11.0447	1.29532	0.018483	0.0342824	1.01835	0	0	0.035928	20.8208
000882	2000	1	0.903203	0.963586	12.54	0.00165	0.512856	20.1511	0.15949	0.0237549	-0.0980411	0.312775	0.965457	-0.425584	0.191816	0.0412688	0.084216	3.20249	1	0	0.080808	20.1511
000883	2000	1	0.892912	0.90269	11.17	0.00165	0.0828208	20.2361	0.324082	-0.0550699	0.0137715	0.321424	0.94406	-9.40608	1.335	0.013435	0.031029	-0.776368	1	0	0.074713	20.2361
000885	2000	1	0.538048	0.531011	13.43	0.00165	0.108266	20.5073	0.292628		-0.0234067	0.143625	0.572201	-9.36519	0.715428	0.0251701	0.0367832	-0.228495	1	0		20.5073
000886	2000	1	0.113696	1.62961	7.78	0.00165	0.142474	20.904	0.673522	0.136176	-0.0672181	0.233918	1.60521	5.5486	1.95238	0.0138679	0.0583956	-2.93758	1	0	0.093897	20.904
000887	2000	1	0.10719	1.18849	9.75	0.00165	0.0344792	20.3413	0.328205	0.10109	-0.375166	0.115045	1.1688	4.47733	1.44716	0.0312224	0.0504158	1.76198	0	0	0.082998	20.3413
000888	2000	1	0.952149	0.675518	12.99	0.00165	0.0674972	20.0686	0.257891	0.115159	-0.080242	0.371151	0.715894	-9.18004	1.2145	0.00752768	0.023126	-0.439863	1	0	0.066052	20.0686
000889	2000	1	0.883865	1.71465	26.32	0.00165	0.885085	21.0748	0.0607903	0.739396	0.0898404	0.150256	1.7065	1.85429	0.869544	0.0260696	0.0885434	5.5983	0	0	0.084219	21.0748
000890	2000	1	1.97682	1.19756	15.59	0.00165	0.162664	20.6565	0.247595	0.415409	-0.0373862	0.238322	1.52994	-17.9861	2.51987	0.0229513	0.044918	-0.365171	1	0		20.6565
000892	2000	1	0.265951	1.03268	10.26	0.00165	0.168243	20.5258	0.166667	0.785311	-0.00678984	0.155298	1.06161	-6.5772	0.821622	0.0296733	0.0599912	0.715021	1	0		20.5258
000893	2000	1	0.119473	0.992383	7.16	0.00165	0.0256175	19.8271	0.354749	-0.0719034	-0.0555521	0.619058	0.982532	2.23992	0.970059	0.00842674	0.0326848	-1.06539	1	0	0.075332	19.8271
000895	2000	1	0.580617	0.627076	15.65	0.00165	0.107482	20.7404	0.229393	0.301833	-0.0269252	0.237748	0.596009	7.0636	0.320277	0.0172088	0.034056	-0.91512	1	0	0.053806	20.7404
000897	2000	1	2.46416	0.916553	14.02	0.00165	0.376943	20.7045	0.169044		-0.0583278	0.169387	0.786628	29.5402	-0.541668	0.0369176	0.068845	1.20534	0	0		20.7045
000898	2000	1	0.129667	0.648079	3	0.00165	-0.00165	20.6179	0.693333	0.0217942	-0.0797789	0.212059	0.646879	0.272781	0.745248	0.00683617	0.019793	-1.79917	1	0	0.047745	20.6179
000899	2000	1	0.338905	1.66692	10.76	0.00165	0.162839	21.1157	0.224907	-0.0887579	-0.140458	0.132819	1.63657	6.9004	1.67349	0.0148278	0.057213	-0.102566	1	0	0.097043	21.1157
000900	2000	1	0.887579	1.04291	10.03	0.00165	0.132943	20.9086	0.418744	-0.0118689	-0.0791582	0.175655	1.08532	-9.64332	1.51961	0.0173919	0.040896	-1.20643	1	0		20.9086
000901	2000	1	0.587259	0.99751	21.59	0.00165	0.152282	20.2889	0.144975		-0.00847596	0.216774	1.0223	-8.47008	1.19564	0.0164139	0.041055	-1.47265	1	0		20.2889
000902	2000	1	1.9423	1.77289	15.77	0.00165	0.705067	20.748	0.17565		0.0657364	0.0630445	1.88003	-24.3598	2.69011	0.0346089	0.0913538	15.0255	0	0		20.748
000903	2000	1	0.0882624	0.931506	8.37	0.00165	0.0446772	20.0345	0.385902		-0.0888868	0.512498	0.919475	2.73551	0.958215	0.0122364	0.0308228	-1.75514	1	0		20.0345
000905	2000	1	0.502157	0.717156	12.22	0.00165	0.139345	20.8725	0.277414		-0.0377402	0.105636	0.700704	3.7404	0.297727	0.0213912	0.040185	-0.0160983	0	0		20.8725
000906	2000	1	0.684849	1.03331	13.39	0.00165	0.00663521	19.9654	0.179985		-0.165824	0.192996	1.05717	-5.42556	1.48042	0.0176428	0.0377076	-1.68755	0	0		19.9654
000908	2000	1	0.439238	0.81874	29.65	0.00165	0.686848	21.0116	0.100506		0.161373	0.129129	0.835002	-3.69747	0.319581	0.0341162	0.0831988	4.65652	1	0		21.0116
000909	2000	1	0.134522	1.07341	22.25	0.00165	0.20956	21.0122	0.119551		-0.0186954	0.110535	1.0872	-3.13486	1.02612	0.0226097	0.052416	-1.76176	1	0		21.0122
000910	2000	1	0.517445	0.934245	10.7	0.00165	0.0494191	20.5678	0.28785		-0.165562	0.213906	0.943118	-2.01746	1.2879	0.0250875	0.0469402	-0.977686	1	0		20.5678
000911	2000	1	0.0332095	0.729101	7.02	0.00165	0.00120929	19.7896	0.320513		-0.0932777	0.615271	0.721876	1.64255	0.825362	0.00929387	0.0263182	-1.56988	0	0		19.7896
000912	2000	1	0.238439	0.855309	7.37	0.00165	0.0305674	20.8236	0.404342		-0.0973322	0.209657	0.854251	0.240497	1.09432	0.010598	0.0298844	-4.73112	1	0		20.8236
000913	2000	1	0.375209	0.643308	8.87	0.00165	0.126861	20.1726	0.310034		0.0115753	0.219919	0.634342	2.0386	0.300212	0.014495	0.0319074	-1.31591	0	0		20.1726
000915	2000	1	0.548425	-0.00392398	17.85	0.00165	0.130244	20.0987	0.159104		0.04092	0.0932657	-0.00555666	0.371215	0.533752	0.0307949	0.0456566	3.26696	1	0		20.0987
000917	2000	1	0.174338	1.48765	36.51	0.00165	0.381827	21.5875	0.120241		0.18288	0.038111	1.50332	-3.56151	1.15486	0.0229741	0.0765922	10.1055	1	0		21.5875
000918	2000	1	0.203695	0.885102	13.8	0.00165	0.0160506	20.5345	0.253623		-0.102589	0.197887	0.889005	-0.887324	1.13248	0.0114335	0.0284602	-1.95426	1	0		20.5345
000919	2000	1	0.0559551	1.14385	19.79	0.00165	0.257258	21.1827			0.0466021	0.0722787	1.16088	-3.87279	0.831746	0.0200207	0.0576032	-1.59105	0	1		21.1827
000920	2000	1	1.42809	1.36086	15.85	0.00165	0.129686	20.8272	0.193691		0.0263643	0.0549563	1.28776	16.6198	0.586613	0.0215384	0.048249	8.28859	0	0		20.8272
000921	2000	1	0.154258	1.18007	18.99	0.00165	0.0834937	21.4599	0.255398		-0.0320827	0.0649272	1.1563	5.404	1.30078	0.0106525	0.0379734	-2.73004	1	0		21.4599
000922	2000	1	0.0204324	1.17882	15.4	0.00165	0.0655729	20.5572	0.219481		-0.09587	0.243011	1.19372	-3.38641	0.962461	0.0122198	0.0335502	-1.89885	1	0		20.5572
000923	2000	1	0.0860187	1.01194	8.37	0.00165	0.00800387	19.9475			-0.136456	0.274827	1.00222	2.21076	0.956423	0.0103903	0.029428	-2.042	1	0		19.9475
000925	2000	1	0.00740579	0.962063	34.21	0.00165	0.11087	20.7492	0.109617		0.00885363	0.111079	0.972233	-2.31223	0.870743	0.0146845	0.0412642	-1.33635	1	0		20.7492
000926	2000	1	0.299647	1.24731	17.73	0.00165	0.254903	20.6981	0.147772		0.0681399	0.0652475	1.2858	-8.75015	1.21514	0.0311121	0.0607286	7.90112	1	0		20.6981
000927	2000	1	0.18649	0.424557	5.66	0.00165	-0.024087	20.9334	0.272085		-0.0809613	0.0795176	0.413373	2.54293	0.61771	0.0133928	0.021062	0.820869	0	0		20.9334
000928	2000	1	0.50087	0.69965	7.4	0.00165	0.0479996	20.3168	0.471622		-0.0434221	0.330207	0.660148	8.98139	0.519841	0.0126138	0.0263784	-2.0546	1	0		20.3168
000929	2000	1	0.796382	1.23202	14.91	0.00165	-0.0549909	20.3242	0.346076		-0.0652819	0.158624	1.23074	4.99489	0.518296	0.0269157	0.0462268	0.203719	0	0		20.3242
000930	2000	1	0.386453	1.15661	18.69	0.00165	-0.00110025	20.8378	0.197967		0.0152215	0.0948456	1.15886	-0.509831	0.63778	0.019139	0.038987	0.964244	1	0		20.8378
000931	2000	1	0.314505	1.09982	20.39	0.00165	0.0951772	22.7571	0.0564002		-0.0246567	0.0177954	1.10682	-1.5895	1.31737	0.01979	0.0443536	-1.26686	1	0		22.7571
000932	2000	1	0.620168	0.729873	5.88	0.00165	0.0655122	20.8854	0.341837		-0.0613238	0.153616	0.758256	-6.45337	1.00407	0.0133397	0.0287806	-2.70299	1	0		20.8854
000933	2000	1	0.00164929	1.24385	10.98	0.00165	0.029332	20.4601			-0.0583484	0.19283	1.23806	1.31715	1.30184	0.0139267	0.037436	-0.664729	1	0		20.4601
000935	2000	1	0.630535	0.767261	8.06	0.00165	0.0290484	19.9629			-0.0980553	0.288242	0.789107	-4.96707	1.12425	0.00907793	0.0266374	-0.828222	0	0		19.9629
000936	2000	1	0.0755981	0.89187	23.25	0.00165	0.147615	20.5172			-0.0126723	0.146802	0.907035	-3.44811	0.585725	0.0162796	0.0406418	0.161779	0	0		20.5172
000937	2000	1	1.7058	1.08932	12.38	0.00165	0.180806	20.9368			-0.0159885	0.0712395	1.00515	19.1367	0.316898	0.0244122	0.0518838	5.06277	0	0		20.9368
000938	2000	1	0.0469305	0.888008	74.19	0.00165	0.312611	21.811			0.172376	0.0322677	0.902588	-3.31494	0.814438	0.0231099	0.0546988	-3.91129	0	0		21.811
000939	2000	1	1.03803	0.372384	38.54	0.00165	0.394232	21.2739			0.181956	0.114402	0.346362	5.9166	-0.542812	0.0279528	0.066061	-2.39887	0	0		21.2739
000948	2000	1	0.566647	1.0431	33.29	0.00165	0.278736	21.0096			0.0581962	0.0442992	1.03967	0.743067	0.486531	0.017221	0.0604484	1.57424	1	0		21.0096
000949	2000	1	0.318705	1.04588	8.94	0.00165	0.0403149	20.3235			-0.101569	0.147629	1.06101	-3.44063	1.16147	0.0122718	0.0339604	-0.8689	0	0		20.3235
000950	2000	1	0.0174114	1.11273	9.57	0.00165	0.0295945	20.0815			-0.112804	0.186865	1.104	1.9856	1.15555	0.0167944	0.0411682	-1.7953	0	0		20.0815
000951	2000	1	1.14364	1.35059	7.1	0.00165	0.150949	20.2754			-0.0736919	0.105134	1.30839	9.59527	0.646255	0.0235185	0.0574886	2.71399	0	1		20.2754
000952	2000	1	0.467438	1.10928	13.3	0.00165	0.185853	20.3153			-0.0492343	0.108526	1.10112	1.85619	0.747701	0.02567	0.0527308	1.13345	1	0		20.3153
000953	2000	1	0.239632	1.30244	8.24	0.00165	0.0270717	19.8365				0.118361	1.33103	-6.50127	1.28629	0.0204554	0.0438032	-1.00599	0	1		19.8365
000955	2000	1	0.186437	1.44893	12.51	0.00165	0.120331	20.3494				0.10102	1.43354	3.49873	1.47707	0.0179496	0.0517256	-0.261899	0	1		20.3494
000957	2000	1	5.95954	1.36139	8.72			19.7878				0.119617	3.81325	-185.541	4.85992	0.0242801	0.029284		0	1		19.7878
000958	2000	1	0.848443	1.51376	13.84	0.00165	0.202892	20.2497				0.0607098	1.4763	8.51644	1.11815	0.0297456	0.0644368	6.04378	0	1		20.2497
000959	2000	1	1.27779	0.441706	6.12	0.00165	0.186695	21.485				0.0435637	0.502278	-13.772	0.815186	0.0309139	0.0500618	5.9337	0	1		21.485
001696	2000	1	0.0205729	0.790232	5.99	0.00165	-0.0554052	19.5488	0.248748	-0.0495229	-0.130497	0.309668	0.769695	4.66941	1.0653	0.0218619	0.0344944	-0.48369	0	0	0.080963	19.5488
001896	2000	1	0.69289	0.910663	9.63	0.00165	0.299703	20.4624	0.222222	0.0145951	-0.066831	0.520125	0.949476	-8.82456	1.09676	0.030715	0.0558216	1.5216	1	0	0.062802	20.4624
600000	2000	1	0.099231	0.954094	25.04	0.00165	0.0100435	23.0274				0.00795975	0.943286	2.45733	0.925864	0.00795749	0.026297	-1.87164	0	1		23.0274
600006	2000	1	0.25462	0.586461	4.73	0.00165	-0.0362984	21.0732	0.245243		-0.0754915	0.0792703	0.582044	1.00413	0.868	0.00939607	0.0202266	-2.31928	1	0		21.0732
600007	2000	1	0.0893142	1.37316	7.44	0.00165	0.086058	20.8976	0.422043		-0.127547	0.225358	1.36429	2.01719	1.65918	0.0126326	0.0419606	-5.4553	1	0		20.8976
600009	2000	1	0.778049	0.716715	9.6	0.00165	-0.00785543	22.1865	0.279167	0.0189872	-0.074722	0.0346067	0.73521	-4.20523	1.3189	0.0153948	0.0237778	-11.8177	0	0	0.055258	22.1865
600051	2000	1	0.352314	0.740607	7.83	0.00165	-0.0167564	20.1989	0.356322	-0.0999548	-0.100676	0.535301	0.746262	-1.28591	1.11279	0.0111863	0.0233154	-0.495313	1	0	0.06071	20.1989
600052	2000	1	1.81747	1.3498	16.15	0.00165	0.172893	21.0029	0.134365	0.95302	0.119719	0.0406242	1.2717	17.7584	0.295778	0.0325663	0.069132	17.1811	1	0	0.076684	21.0029
600053	2000	1	0.0786255	0.722835	8.65	0.00165	0.0960714	20.0421	0.359538	0.193927	-0.0506052	0.51245	0.731678	-2.01056	0.931434	0.0215623	0.0385136	-0.344068	0	0	0.067692	20.0421
600054	2000	1	0.853518	0.682247	11.75	0.00165	0.0409238	20.2306	0.251915	0.472703	0.0104095	0.203473	0.708814	-6.04034	1.32182	0.0197331	0.0348662	1.33745	1	0	0.054257	20.2306
600055	2000	1	0.44971	1.245	12.98	0.00165	0.258581	20.0425	0.187211	0.0898204	-0.0720816	0.60045	1.28207	-8.42854	1.10559	0.0198304	0.0553994	1.35469	1	0	0.059649	20.0425
600056	2000	1	2.29593	1.25821	19.22	0.00165	0.190658	20.1727	0.174818	0.351205	-0.0188679	0.195081	1.15839	22.6953	-0.0417189	0.0298401	0.05162	3.7245	0	0	0.088553	20.1727
600057	2000	1	0.0878682	1.88594	15.25	0.00165	0.203889	21.5099	0.208525	-0.00380533	0.0015807	0.08731	1.89758	-2.64677	1.85302	0.0220512	0.0678686	1.47629	1	0	0.1	21.5099
600058	2000	1	1.39497	0.977917	19	0.00165	0.417297	21.5474	0.215789	0.638914	0.0772346	0.0582895	1.06094	-18.8761	1.8106	0.0277493	0.0638434	12.0805	1	0	0.068293	21.5474
600059	2000	1	2.18475	0.722312	13.8	0.00165	0.174825	20.8457	0.211594	0.14911	-0.0532722	0.112606	0.620681	23.1073	-0.471789	0.0267816	0.044778	5.90132	0	0	0.071245	20.8457
600060	2000	1	0.340394	1.20539	11.5	0.00165	0.0651363	21.1052	0.268696	0.0458787	0.0198719	0.223191	1.18653	4.28958	1.16054	0.00900651	0.0396162	-1.2957	1	0	0.062241	21.1052
600061	2000	1	0.921155	1.0503	9.86	0.00165	0.0938863	19.6875	0.262677	0.185395	-0.157301	0.419294	1.08861	-8.71065	1.50175	0.0118165	0.0339132	-0.0620093	0	0	0.08619	19.6875
600062	2000	1	0.271246	1.05606	10.25	0.00165	0.0594167	20.5807	0.256585	0.158315	-0.0860934	0.278427	1.07498	-4.30354	1.06026	0.0105592	0.032267	-1.25647	1	0	0.063071	20.5807
600063	2000	1	0.168682	1.36619	9.58	0.00165	0.173799	20.506	0.26096	0.113911	0.0449055	0.204683	1.37021	-0.912035	1.06419	0.0206625	0.0514606	2.5311	1	0	0.067278	20.506
600064	2000	1	0.78059	0.59983	18.55	0.00165	0.150532	21.6002	0.187601	0.0265762	-0.0242432	0.0537645	0.586229	3.09237	0.115751	0.0286714	0.0461804	5.75164	0	0	0.069047	21.6002
600066	2000	1	0.0861551	0.551573	16.91	0.00165	0.167758	20.7235	0.312241	0.109489	-0.0242337	0.0962445	0.543096	1.92732	0.469108	0.0140752	0.035635	3.24697	0	0	0.062196	20.7235
600067	2000	1	0.243437	1.04005	15.14	0.00165	0.173845	19.6111	0.137384	0.305575	-0.114789	0.495466	1.05737	-3.93736	1.18546	0.0118616	0.0406296	-0.349166	1	0	0.063584	19.6111
600068	2000	1	0.180233	0.836127	7.52	0.00165	0.0118164	21.4166	0.573138	0.00804063	-0.082815	0.311253	0.835124	0.227917	1.02874	0.00702931	0.0265082	-1.62569	1	0	0.055167	21.4166
600069	2000	1	1.6789	0.582578	7.86	0.00165	-0.0500621	20.5217	0.447837	0.128706	0.026085	0.0991248	0.489293	21.2097	-0.543301	0.0292696	0.0463916	8.18876	0	0	0.061176	20.5217
600070	2000	1	0.0362208	0.683198	11.5	0.00165	0.0178567	19.6983	0.2	0.327181	-0.0399831	0.522807	0.69194	-1.98758	0.600857	0.0129545	0.0253326	-0.376484	1	0	0.071749	19.6983
600071	2000	1	0.313111	1.00852	10.94	0.00165	0.0207815	20.092	0.221207	0.270095	-0.026401	0.340231	1.00034	1.85945	0.655839	0.0169294	0.0364742	0.020272	1	0	0.067044	20.092
600072	2000	1	0.224013	1.03013	7.34	0.00165	0.0292525	20.6356	0.595368	-0.0788895	-0.0952922	0.303995	1.01192	4.14042	1.0491	0.0105997	0.0326374	-0.524935	1	0	0.056098	20.6356
600073	2000	1	3.52096	1.23909	23.47	0.00165	1.74018	21.7587	0.108223	0.512384	0.233411	0.0797325	1.07268	37.8346	-0.244189	0.0536332	0.100185	47.7421	1	0	0.082314	21.7587
600074	2000	1	0.445293	0.765342	10.12	0.00165	0.0558202	20.0851	0.33498	-0.187822	-0.122815	0.470744	0.778375	-2.96328	1.02727	0.0153251	0.0311436	-0.949435	1	0	0.057592	20.0851
600075	2000	1	0.141476	1.19021	10.19	0.00165	0.0721172	20.7137	0.444553	-0.181014	-0.0677834	0.386262	1.20172	-2.61638	1.05127	0.018413	0.0417302	-3.10178	1	0	0.072848	20.7137
600076	2000	1	0.507594	0.839696	14.2	0.00165	0.240689	20.8508	0.175352	-0.174728	-0.0230797	0.132033	0.868954	-6.6521	0.926367	0.0220808	0.0499456	1.39288	1	0	0.087097	20.8508
600077	2000	1	0.852509	1.00743	20.66	0.00165	-0.0266624	20.437	0.0784124	0.547787	-0.025751	0.139035	1.03546	-6.37389	1.6554	0.0290691	0.0437258	2.95193	1	0	0.053229	20.437
600078	2000	1	0.735656	1.14923	9.46	0.00165	0.0401929	20.2057	0.299154	0.0289231	-0.112418	0.377027	1.09889	11.4448	0.935164	0.0220273	0.048907	-0.488758	1	0	0.046465	20.2057
600079	2000	1	0.547834	0.970754	18.7	0.00165	0.220613	20.0021	0.170588	0.246945	0.0415188	0.130395	0.967021	0.848847	0.455835	0.0191954	0.0425496	3.46885	0	0	0.069832	20.0021
600080	2000	1	0.622371	1.28551	13.13	0.00165	0.101719	20.7316	0.164509	-0.285288	-0.0916062	0.417501	1.26721	4.16082	0.744475	0.0182146	0.0477722	-1.2046	1	0	0.077477	20.7316
600081	2000	1	0.702473	0.794557	15.97	0.00165	0.20637	20.0978	0.149029	0.419854	-0.00826083	0.105976	0.740859	12.2091	0.621038	0.0217095	0.04601	3.48821	1	0	0.048395	20.0978
600082	2000	1	0.72341	1.45759	17.3	0.00165	0.661814	20.3298	0.195954	0.513861	-0.0207372	0.14439	1.51691	-13.4869	1.47472	0.0268811	0.081683	5.35673	1	0	0.065789	20.3298
600083	2000	1	1.74744	0.179478	5.05	0.00165	-0.145718	19.6834	0.2	0.0172414	-0.118087	0.747088	0.205855	-5.99727	1.76927	0.0307807	0.0411522	-0.395618	1	0	0.050382	19.6834
600084	2000	1	0.386511	0.847436	11.8	0.00165	0.141744	20.2501	0.271186	-0.143399	-0.0801974	0.261667	0.859742	-2.79795	1.03808	0.0219433	0.0456184	0.417232	1	0	0.058824	20.2501
600085	2000	1	0.948752	0.819426	24.01	0.00165	0.226478	21.0883	0.129946	0.436201	-0.00203209	0.0874779	0.795456	5.44996	-0.0527851	0.0263108	0.0548008	3.04662	1	0	0.093913	21.0883
600086	2000	1	0.411708	1.06719	9.37	0.00165	0.166712	20.042	0.201708	-0.239486	-0.116744	0.479362	1.09856	-7.13243	1.14356	0.0167814	0.0452788	-1.42169	0	0	0.081101	20.042
600087	2000	1	0.799894	0.649868	16.05	0.00165	0.14645	20.4089	0.317134	0.143513	-0.00998428	0.0947297	0.640713	2.08162	-0.12253	0.0243737	0.0398088	4.26022	1	0	0.046931	20.4089
600088	2000	1	0.794075	0.704722	25.91	0.00165	0.400396	21.1645	0.148205	0.304014	-0.0690179	0.197226	0.668318	8.27697	0.143852	0.0313816	0.0646056	2.7068	1	0	0.047619	21.1645
600089	2000	1	0.72589	0.669922	25.7	0.00165	0.125535	21.1956	0.135409	0.542594	0.0191989	0.15128	0.622282	10.8316	0.376271	0.0253015	0.0455458	0.644935	1	0	0.085556	21.1956
600090	2000	1	0.795367	0.644957	12.36	0.00165	0.126096	20.2012	0.168285	0.00918655	-0.0664419	0.565214	0.678902	-7.71796	1.01259	0.0283072	0.0489586	0.617686	1	0	0.05988	20.2012
600091	2000	1	1.41829	1.62069	17.03	0.00165	0.131417	21.2169	0.119201	0.415989	-0.0962159	0.0773868	1.55527	14.8724	1.0091	0.0191139	0.0587652	3.98203	1	0	0.080199	21.2169
600092	2000	1	0.274027	1.20547	12.86	0.00165	0.341767	20.8286	0.132193	0.331956	-0.0707334	0.138695	1.25567	-11.4135	1.14235	0.0289443	0.0573578	4.15006	1	0	0.071038	20.8286
600093	2000	1	0.513738	1.32542	9.89	0.00165	0.0339433	20.0389	0.273003	0.142366	0.0181437	0.304695	1.3097	3.57464	0.874016	0.0230735	0.0471412	1.14249	1	0	0.061581	20.0389
600094	2000	1	1.06678	0.742213	17.46	0.00165	0.180482	20.5466	0.157503	1.03232	0.0633555	0.107007	0.674523	15.3903	0.363783	0.0216633	0.0470702	1.65271	0	0	0.072572	20.5466
600095	2000	1	0.214128	1.55129	14.7	0.00165	0.181927	21.1846	0.290476	1.16194	0.0706855	0.118184	1.55217	-0.201141	1.37114	0.0114055	0.0518018	2.18382	1	0	0.092342	21.1846
600096	2000	1	0.796593	0.856836	9.94	0.00165	0.0858752	20.7172	0.248491	0.0449274	-0.141786	0.280718	0.864532	-1.74978	1.62789	0.0199986	0.0368232	-4.61133	1	0	0.081312	20.7172
600097	2000	1	0.0779941	0.185095	9.35	0.00165	0.0058957	19.6062	0.319786	-0.124533	-0.135138	0.466635	0.203573	-4.2012	0.235914	0.0313006	0.0369898	-0.20606	0	0	0.099526	19.6062
600098	2000	1	0.642165	1.78813	11.65	0.00165	0.297143	21.4638	0.2	0.220398	-0.1039	0.14264	1.78159	1.48683	1.05071	0.0268072	0.0739822	-1.19527	1	0	0.074074	21.4638
600099	2000	1	1.00044	0.392239	6.62	0.00165	-0.0223581	20.0363	0.397281	-3.721e-05	-0.0203059	0.30281	0.3549	8.48947	-0.0826381	0.020377	0.0325586	0.0774756	0	0	0.071754	20.0363
600100	2000	1	0.635901	1.40224	50.16	0.00165	0.383995	22.3715	0.0845295	1.04522	0.100968	0.0279304	1.46414	-14.0738	1.37399	0.0204605	0.0656312	21.0552	1	0	0.084875	22.3715
600101	2000	1	0.196842	1.13359	15.2	0.00165	0.0539089	20.8284	0.240132	0.102488	-0.153439	0.267641	1.10569	6.34395	1.2361	0.0148518	0.041221	-1.022	1	0	0.070681	20.8284
600103	2000	1	0.63712	0.638466	8.1	0.00165	0.0262516	20.5518	0.497531	0.0523847	0.00511041	0.218431	0.658437	-4.54068	1.18937	0.01427	0.026134	-0.878098	0	0	0.069557	20.5518
600104	2000	1	0.056417	1.11628	10.59	0.00165	0.10146	22.2157	0.274788	-0.0679779	-0.0390465	0.056295	1.11971	-0.778664	0.985693	0.0197495	0.0468996	-3.86884	1	0	0.055094	22.2157
600105	2000	1	0.0973235	1.33766	14.82	0.00165	0.174519	20.76	0.244939	0.233931	0.0588355	0.0944314	1.33568	0.45225	1.34885	0.0120527	0.048512	3.94849	1	0	0.06176	20.76
600106	2000	1	0.978924	1.36048	12.3	0.00165	0.347049	20.8249	0.218699	0.137485	-0.0559065	0.235831	1.32047	9.09598	1.0122	0.0414463	0.0751872	9.61503	0	0	0.076433	20.8249
600107	2000	1	0.400247	0.58584	17.25	0.00165	0.0901237	20.5753	0.264348	0.263521	-0.0168025	0.222491	0.607086	-4.83056	0.785198	0.0219827	0.0385868	0.702859	1	0	0.063125	20.5753
600108	2000	1	0.30734	1.26385	8.52	0.00165	0.217207	21.0566	0.307512	-0.118948	-0.164665	0.290247	1.27537	-2.62119	1.40398	0.0210354	0.0494538	-0.784617	1	0	0.08209	21.0566
600109	2000	1	0.480896	1.19704	10.15	0.00165	0.010352	19.4472	0.162562	-0.081528	-0.193086	0.892438	1.15107	10.4519	0.961122	0.0377866	0.065553	-0.538825	0	0	0.084347	19.4472
600110	2000	1	1.10282	0.776841	16.1	0.00165	0.233029	20.2579	0.193168	0.121923	-0.0143963	0.309809	0.818168	-9.39641	1.49009	0.0296156	0.0563768	1.6054	1	0	0.079855	20.2579
600111	2000	1	1.02012	1.41265	11.47	0.00165	0.246535	20.9737	0.150828	0.270134	-0.103427	0.17921	1.38848	5.49446	0.566929	0.0228853	0.0627986	1.2621	1	0	0.062807	20.9737
600112	2000	1	0.863079	1.30869	8.95	0.00165	-0.0235071	19.9584	0.287151	0.274752	-0.0327659	0.384999	1.25526	12.1491	1.04192	0.0171278	0.0451626	-0.207506	0	0	0.091963	19.9584
600113	2000	1	0.664223	0.720697	11.95	0.00165	0.0530852	19.9851	0.25523	-0.0862537	-0.0414568	0.401514	0.750556	-6.78883	1.1356	0.0163111	0.028978	-0.168042	1	0	0.06535	19.9851
600115	2000	1	0.0226215	0.751701	3.97	0.00165	0.0162929	20.8981	0.34005	0.299993	-0.0993054	0.16207	0.743604	1.84099	0.847032	0.00888026	0.02352	-2.41748	1	0	0.066318	20.8981
600116	2000	1	0.622876	0.704629	11.25	0.00165	-0.0359934	20.1479	0.334222	0.0219355	-0.0724366	0.334976	0.724815	-4.58959	1.119	0.0100301	0.021287	-1.58147	1	0	0.075758	20.1479
600117	2000	1	0.0522288	1.2515	7.08	0.00165	0.0112122	20.6854	0.265537	-0.269634	-0.148601	0.217526	1.2269	5.59156	1.51393	0.0182166	0.045992	-4.47694	0	0	0.1	20.6854
600118	2000	1	0.0973196	0.74057	12.5	0.00165	0.301827	20.1479	0.1704	0.282045	-0.0635485	0.151425	0.75676	-3.681	0.467608	0.0297559	0.056349	3.6628	0	0	0.071121	20.1479
600119	2000	1	0.309633	1.14372	13.08	0.00165	0.0784482	20.2578	0.170489	-0.0272973	-0.0170396	0.0963084	1.14992	-1.40983	1.47441	0.0186371	0.0467534	1.87849	0	0	0.069507	20.2578
600120	2000	1	1.76454	0.554072	31.29	0.00165	0.0626378	20.5546	0.129754	0.939044	-0.0642866	0.230826	0.632051	-17.7297	1.4039	0.0186968	0.0354824	-0.193537	0	0	0.054118	20.5546
600121	2000	1	0.256421	0.425604	25.18	0.00165	0.284356	21.8291	0.0965052	1.59221	0.147714	0.0556269	0.432397	-1.54447	0.0293288	0.0276718	0.061511	3.32848	1	0	0.1	21.8291
600122	2000	1	0.215881	1.21309	18.23	0.00165	0.148526	21.1006	0.138234	0.34178	0.0173127	0.122069	1.2225	-2.13916	1.41175	0.0140856	0.0447226	1.87781	1	0	0.092166	21.1006
600123	2000	1	1.08865	0.992039	15.3	0.00165	0.875675	21.3309	0.171242	1.14097	-0.0675388	0.0624405	0.958495	7.62672	0.129017	0.0350167	0.0916536	10.7853	1	0	0.076172	21.3309
600125	2000	1	1.23491	1.3991	13.44	0.00165	-0.137329	20.3258	0.179315	0.342789	-0.0232384	0.0843005	1.45076	-11.746	2.01134	0.0260214	0.0420422	5.72865	0	0	0.083591	20.3258
600126	2000	1	1.05264	0.705492	7.21	0.00165	0.190109	20.6391	0.294036	0.0430818	-0.0546913	0.315737	0.754294	-11.0958	1.18598	0.0291305	0.0454754	-0.861923	1	0	0.055172	20.6391
600127	2000	1	2.25662	0.737535	10.6	0.00165	0.108288	20.619	0.307547	0.474706	-0.099049	0.311559	0.597682	30.338	-0.184982	0.0308146	0.0444114	-0.149429	1	0	0.085038	20.619
600128	2000	1	0.657396	1.26898	15.85	0.00165	0.272465	20.134	0.24164	-0.0489927	-0.0518152	0.27513	1.26935	-0.0845075	0.484233	0.0251896	0.0609334	2.0616	1	0	0.0643	20.134
600129	2000	1	0.215539	1.24482	16.56	0.00165	0.0551414	20.7168	0.201691	0.133033	-0.020628	0.20435	1.25736	-2.85104	1.27807	0.0169831	0.0422878	1.29164	1	0	0.068478	20.7168
600131	2000	1	0.362103	0.615343	7.89	0.00165	0.00858351	20.1196	0.321926	0.477889	-0.097108	0.170395	0.609123	1.41419	1.15368	0.0144275	0.032616	0.126793	0	0	0.053248	20.1196
600132	2000	1	1.94646	0.359969	24.6	0.00165	0.183319	20.9695	0.136585	0.968422	0.0484761	0.177226	0.266554	21.2394	-0.905482	0.0417562	0.070274	3.06543	1	0	0.076613	20.9695
600133	2000	1	0.128799	1.03025	12.58	0.00165	0.0781791	20.5065	0.118442	0.420733	0.0327982	0.249446	1.04118	-2.48498	0.797948	0.0109654	0.0365122	0.00643338	1	0	0.074858	20.5065
600135	2000	1	0.39278	1.2199	31	0.00165	0.238347	21.498	0.131613	1.21437	0.0084683	0.0483317	1.22838	-1.92985	1.62611	0.021929	0.058964	7.26043	1	0	0.053266	21.498
600136	2000	1	0.506209	0.902198	14.94	0.00165	0.0817374	19.7384	0.191432	0.163712	-0.0515717	0.293718	0.924672	-5.10969	1.11364	0.0166632	0.0418366	1.32546	0	0	0.061397	19.7384
600137	2000	1	0.468533	0.576753	10.1	0.00165	-0.0559571	18.9845	0.120792	-0.29505	-0.113693	0.505893	0.586328	-2.17702	1.00082	0.0168113	0.0229974	-0.143158	0	0	0.07498	18.9845
600138	2000	1	1.31842	1.36387	22.97	0.00165	0.646137	21.4495	0.120157	0.41269	-0.0465221	0.0726387	1.46738	-23.5342	1.70147	0.0354674	0.088645	9.42937	1	0	0.053763	21.4495
600139	2000	1	0.00349612	1.45157	21.35	0.00165	0.152395	20.2576	0.114754	0.303751	0.159864	0.228222	1.48391	-7.35234	1.08376	0.0173825	0.0541596	2.04882	1	0	0.07732	20.2576
600141	2000	1	0.350046	0.888637	12.55	0.00165	0.0691736	20.0341	0.199203		-0.0265862	0.234442	0.898579	-2.26039	1.10233	0.0132705	0.0293574	-0.922793	1	0		20.0341
600145	2000	1	0.141054	0.995691	10.6	0.00165	0.102567	19.983			-0.0588299	0.148596	1.00119	-1.25025	0.791891	0.0173052	0.0382756	0.246781	0	0		19.983
600146	2000	1	0.61568	0.807572	8.15	0.00165	0.0171	20.0079	0.278528		-0.157895	0.256474	0.821734	-3.21995	1.30812	0.0134094	0.0278328	-1.96194	1	0		20.0079
600148	2000	1	0.666208	0.670976	23.08	0.00165	0.175293	19.9502	0.113085	0.747302	0.0486641	0.26215	0.63465	8.2592	0.391916	0.0238341	0.0427912	1.35309	1	0	0.057534	19.9502
600149	2000	1	0.196386	0.859509	8.44	0.00165	0.0326595	19.7552			-0.0882727	0.282078	0.869673	-2.31094	0.933887	0.00681733	0.0260026	-1.10808	0	0		19.7552
600150	2000	1	0.218557	0.547935	5.75	0.00165	-0.09039	19.9085	0.406957	-0.0359869	-0.0868555	0.41281	0.530233	4.02477	1.17526	0.0348765	0.0397576	-0.664031	0	0	0.093333	19.9085
600151	2000	1	0.714895	1.16045	15.02	0.00165	0.190433	20.7444	0.198402	0.0868152	-0.0823207	0.242099	1.20227	-9.51007	1.37935	0.0215899	0.0457514	-0.833749	1	0	0.08871	20.7444
600152	2000	1	0.552464	0.862239	18.6	0.00165	0.133186	20.5453	0.152688	1.16195	-0.000615508	0.174535	0.889618	-6.22503	1.17173	0.0164986	0.0425162	0.615137	1	0	0.057811	20.5453
600153	2000	1	0.145266	1.09469	17.12	0.00165	0.0957671	20.8301	0.159463	0.0855294	-0.0647465	0.308788	1.12569	-7.0486	1.02355	0.0190185	0.0367012	-0.63222	1	0	0.093069	20.8301
600155	2000	1	1.13553	0.883614	17.22	0.00165	0.102905	20.5736	0.173055	0.5451	-0.0412148	0.191682	0.937242	-12.1933	1.58579	0.0142007	0.0304732	0.269416	1	0	0.071739	20.5736
600156	2000	1	0.657514	0.978578	8.22	0.00165	0.00569304	20.6271	0.273723	0.418179	-0.107215	0.290538	1.00585	-6.2007	1.36092	0.0126853	0.0331442	-1.64845	1	0	0.068627	20.6271
600157	2000	1	0.266062	0.914032	33.3	0.00165	0.138792	20.8852	0.0753754	0.560661	-0.058038	0.0820833	0.892336	4.93299	0.985225	0.0326608	0.0515918	4.97921	0	0	0.065574	20.8852
600158	2000	1	0.914949	1.07243	18.18	0.00165	0.295069	20.5225	0.149065	0.313717	-0.0806378	0.208208	1.1306	-13.2248	1.45793	0.0288435	0.0649166	2.53721	1	0	0.087097	20.5225
600159	2000	1	0.654074	0.725871	10.8	0.00165	0.0269214	20.1463	0.336111	-0.0942202	0.0243851	0.614973	0.757861	-7.27345	0.946758	0.016545	0.0303156	-0.459374	1	0	0.064028	20.1463
600160	2000	1	0.847768	1.78373	14.09	0.00165	0.300584	20.9383	0.191625	0.389329	0.109705	0.0578956	1.75606	6.29011	1.19012	0.0277951	0.0753068	13.2269	1	0	0.081581	20.9383
600161	2000	1	0.0677927	1.26572	19.3	0.00165	0.071771	20.6468	0.0782383	0.502242	0.0333168	0.11482	1.26749	-0.403573	1.21491	0.0156336	0.0425612	0.649496	0	0	0.084366	20.6468
600162	2000	1	0.774839	0.585024	8.54	0.00165	0.0820881	19.6109	0.29274	0.128987	-0.0685656	0.361538	0.536061	11.1323	0.318447	0.0213584	0.0396312	0.456207	1	0	0.064646	19.6109
600163	2000	1	1.86581	0.262102	11.08	0.00165	0.174585	20.4691	0.238267	0.522109	0.0443309	0.104778	0.171142	20.6812	-1.02774	0.0279122	0.0479982	2.73432	0	0	0.063608	20.4691
600165	2000	1	0.370752	1.0575	9.1	0.00165	0.126	20.3005	0.335165	0.406543	-0.131333	0.353935	1.08766	-6.85704	1.08013	0.0238489	0.0487768	-1.06223	0	0	0.080882	20.3005
600166	2000	1	0.268345	0.293511	16.65	0.00165	0.0148481	20.8023	0.154955	0.741664	-0.0543126	0.444831	0.298708	-1.18157	0.667052	0.0190244	0.0345806	-2.32701	0	0	0.06044	20.8023
600167	2000	1	0.41506	0.839842	7.38	0.00165	0.0348699	20.0628	0.397019	0.148777	-0.0594524	0.321286	0.854218	-3.26875	1.13477	0.00877392	0.02566	-1.29784	1	0		20.0628
600168	2000	1	0.207087	1.04908	11.4	0.00165	0.152198	20.8741	0.270175	-0.158088	-0.109911	0.466035	1.06291	-3.14287	1.09347	0.0179176	0.042261	-0.375842	1	0	0.052773	20.8741
600169	2000	1	0.584106	1.06113	6.45	0.00165	-0.00471773	20.4671	0.426357	0.790563	-0.0976648	0.349074	1.07875	-4.00517	1.36158	0.0126725	0.0316026	-2.4287	1	0	0.066571	20.4671
600170	2000	1	0.71243	0.779112	8.56	0.00165	0.00176672	20.9732	0.411215	-0.0944751	-0.0636426	0.255787	0.800683	-4.90442	1.34497	0.0149732	0.0271176	-1.63986	1	0	0.054545	20.9732
600171	2000	1	0.512858	1.70542	22.51	0.00165	0.147991	21.9793	0.147934	0.624283	0.0182004	0.050957	1.69349	2.71161	1.30473	0.0205973	0.0657118	1.42073	1	0	0.082828	21.9793
600172	2000	1	0.544758	1.24678	10.1	0.00165	0.108235	20.5101	0.330693	0.353206	-0.107845	0.208296	1.25884	-2.74078	1.72849	0.0223168	0.0494978	1.03989	1	0	0.069767	20.5101
600173	2000	1	0.319992	0.859481	9.65	0.00165	0.376918	20.4645	0.283938		-0.046328	0.148117	0.885751	-5.97278	0.479026	0.0357403	0.0713856	3.00713	1	0		20.4645
600175	2000	1	0.266808	0.614443	33.1	0.00165	0.114696	19.9058	0.235347		-0.0444942	0.558998	0.623046	-1.95596	0.827738	0.0133946	0.0297828	-1.32401	0	0		19.9058
600176	2000	1	0.562854	0.669413	6.44	0.00165	0.0404348	19.9265	0.338509		-0.117149	0.555368	0.674709	-1.204	1.15745	0.0145529	0.0323728	-2.45794	0	0		19.9265
600177	2000	1	0.953727	0.749832	19.58	0.00165	0.0601845	21.0597	0.21144	0.243562	0.006588	0.0885782	0.787243	-8.50591	1.32394	0.0150091	0.029732	0.182318	0	0	0.060403	21.0597
600178	2000	1	0.874737	1.59684	7.57	0.00165	0.0954539	20.5088	0.357992	-0.167137	-0.0738226	0.266149	1.53789	12.7886	1.26741	0.0179125	0.0565774	-0.194194	1	0	0.063852	20.5088
600179	2000	1	0.486973	0.921129	6.48	0.00165	-0.0330397	20.2894	0.387346	0.243505	0.0738409	0.170285	0.935244	-3.20921	1.29125	0.0132476	0.027823	-0.176449	0	0	0.060241	20.2894
600180	2000	1	1.28082	0.719136	20.05	0.00165	0.289398	20.7495	0.102743	0.369786	-0.0970891	0.478016	0.769636	-11.4819	1.5153	0.0252366	0.0482154	0.530822	1	0	0.096176	20.7495
600182	2000	1	0.416907	0.786235	4.74	0.00165	-0.00999729	20.159	0.512658		-0.0981289	0.411017	0.791674	-1.23655	1.16069	0.0097144	0.0270334	-3.56606	1	0		20.159
600183	2000	1	3.06638	0.45936	19.38	0.00165	0.477745	21.2224	0.116615	0.79186	-0.0472563	0.0854422	0.310736	33.792	-1.04986	0.0384027	0.0759674	6.08356	0	0	0.07109	21.2224
600185	2000	1	0.492212	1.29332	21.71	0.00165	0.0827624	21.1128	0.109627		0.026676	0.0895644	1.28699	1.44054	0.82869	0.016168	0.0493396	-1.32546	1	0		21.1128
600186	2000	1	2.5644	0.806681	7.27	0.00165	0.0965463	21.0976	0.558459	0.173765	-0.140268	0.114389	0.651536	35.2746	-0.262482	0.0275654	0.0490668	1.07608	0	0	0.052493	21.0976
600187	2000	1	0.663619	0.0983903	16.85	0.00165	0.392103	20.5519	0.15905	0.356886	0.173751	0.0844954	0.0732626	5.71316	-0.364505	0.0370301	0.068221	5.45833	0	0	0.068921	20.5519
600188	2000	1	0.451683	1.29624	7.66	0.00165	0.0817875	20.2335	0.298956	0.245185	-0.0471481	0.309459	1.3268	-6.94829	1.43288	0.0149841	0.044808	-0.554931	0	0	0.067696	20.2335
600189	2000	1	0.434115	0.783731	8.49	0.00165	-0.0121383	20.3971	0.36278	0.101418	-0.0260999	0.322469	0.808803	-5.70041	1.04091	0.0157448	0.0251582	-0.870169	0	0	0.072811	20.3971
600190	2000	1	0.398463	0.733452	9.11	0.00165	0.00385976	20.1192	0.220637		-0.0698103	0.259686	0.703997	6.697	0.546204	0.011051	0.025891	-2.32693	1	0		20.1192
600191	2000	1	1.24453	2.28471	15.75	0.00165	0.241446	20.8208	0.152381	0.415451	-0.103955	0.177548	2.22812	12.8669	1.71216	0.0205236	0.07359	0.604368	1	0	0.093056	20.8208
600192	2000	1	0.345194	1.31435	12.77	0.00165	0.182947	20.8053	0.234926	0.366302	-0.00277646	0.136768	1.30675	1.72744	1.01953	0.0150281	0.0504168	0.69355	1	0	0.066815	20.8053
600193	2000	1	0.169013	0.771131	14.5	0.00165	0.00880071	19.6252	0.186207		-0.0801427	0.664646	0.781498	-2.35719	0.788035	0.00932496	0.0218992	-1.42319	1	0		19.6252
600195	2000	1	0.152989	1.43448	8.95	0.00165	0.295465	20.7947	0.335196	0.15781	-0.115383	0.292948	1.45248	-4.09143	1.41065	0.0255812	0.0666492	-0.76046	1	0	0.06407	20.7947
600196	2000	1	0.0557665	1.40456	21.48	0.00165	0.193038	21.2001	0.115922	-0.0716162	-0.0674489	0.161279	1.41107	-1.47913	1.33676	0.0138571	0.0506218	-0.482141	1	0	0.073892	21.2001
600197	2000	1	0.277308	0.760646	12.32	0.00165	0.0140184	20.6442			-0.105446	0.133507	0.768737	-1.83951	1.02932	0.0161811	0.0297882	-0.794474	0	0		20.6442
600198	2000	1	0.655635	1.27988	28.8	0.00165	0.077	21.7811	0.123264	0.142489	0.158355	0.0555124	1.2723	1.72333	0.687367	0.0197962	0.0502206	0.991154	1	0	0.085405	21.7811
600199	2000	1	0.37767	0.485243	14.3	0.00165	0.241801	20.6502	0.231469	0.0186238	-0.116056	0.172617	0.47271	3.34887	0.30431	0.0296341	0.053532	1.02183	1	0	0.080714	20.6502
600200	2000	1	0.27314	1.3774	15	0.00165	0.188842	20.5051	0.313333		-0.0735532	0.213946	1.36889	1.93496	1.23968	0.0190081	0.0542556	-0.147496	1	0		20.5051
600201	2000	1	1.42356	0.715087	15.4	0.00165	0.0640947	20.1052	0.236364	0.194207	-0.0386056	0.192554	0.772999	-13.1669	1.54047	0.0174849	0.0317094	-0.239402	1	0		20.1052
600202	2000	1	0.610159	0.720689	13.51	0.00165	0.00881854	19.8201	0.202073		-0.0702373	0.363847	0.743877	-5.27216	1.04091	0.0273371	0.038732	-1.7881	1	0		19.8201
600203	2000	1	1.43341	0.60981	9.2	0.00165	0.162909	20.2832	0.240217		-0.033047	0.188429	0.543571	15.0604	-0.216439	0.0252646	0.0409314	-1.00969	0	0		20.2832
600206	2000	1	0.0309433	1.19516	26.55	0.00165	0.0990962	21.2689	0.177024		0.0588235	0.0849877	1.21383	-4.24382	1.03836	0.0136847	0.0431228	-5.34144	1	0		21.2689
600207	2000	1	0.384227	0.851169	13.4	0.00165	0.118751	21.6037	0.299254		0.0621666	0.0464064	0.882735	-7.17705	0.937983	0.0254505	0.0435692	2.01041	0	0		21.6037
600208	2000	1	0.131464	0.921249	13.7	0.00165	-0.014632	20.6073	0.185401		-0.0957601	0.176824	0.918481	0.629352	1.15656	0.0141261	0.0304788	-2.96338	1	0		20.6073
600209	2000	1	0.704186	0.958177	23.21	0.00165	0.405021	20.8721	0.130116		-0.0288406	0.154586	1.01527	-12.9808	1.02007	0.0259509	0.0728374	1.59029	1	0		20.8721
600210	2000	1	0.867373	0.740168	13.52	0.00165	0.0679956	20.8623	0.0931953		-0.136022	0.137858	0.772875	-7.43631	1.30627	0.0194136	0.0337326	-1.42387	1	0		20.8623
600211	2000	1	1.26817	0.535021	20.1	0.00165	0.013505	20.6229	0.0552239		-0.109313	0.129181	0.476616	13.2793	-0.0524828	0.0167949	0.0261856	-1.52845	0	0		20.6229
600212	2000	1	0.327882	0.854373	12.4	0.00165	0.0421241	20.3405	0.227419		-0.100002	0.202436	0.839759	3.32261	0.646677	0.00953404	0.0287154	-1.20599	1	0		20.3405
600213	2000	1	2.04143	0.242902	9.28	0.00165	0.0901152	20.1377	0.189655		-0.109009	0.1946	0.107333	30.8238	-0.691951	0.0359594	0.040775	-0.0958045	0	0		20.1377
600215	2000	1	0.064305	0.994758	17.9	0.00165	0.0354275	21.0178			-0.0720476	0.0705941	0.992419	0.531862	0.95441	0.00957763	0.0275526	-2.3455	0	0		21.0178
600216	2000	1	0.18349	1.1752	12.05	0.00165	0.069453	20.365			-0.114859	0.126775	1.19353	-4.16691	1.12684	0.016185	0.040975	-2.22739	0	0		20.365
600217	2000	1	0.184673	1.13539	7.98	0.00165	0.0900211	20.1409				0.166717	1.13018	1.18575	0.887508	0.0118227	0.0390436	-0.214185	0	1		20.1409
600218	2000	1	0.271955	0.750803	10.5	0.00165	-0.04449	20.5236	0.317143	0.577543	-0.030061	0.171778	0.747526	0.702329	1.09203	0.0197776	0.0333768	-0.14053	1	0	0.05	20.5236
600219	2000	1	0.774325	1.41702	12.48	0.00165	0.0949959	20.6571				0.0833858	1.37419	9.73755	1.14471	0.0186981	0.0503762	3.10941	0	1		20.6571
600220	2000	1	0.0815429	0.799988	19.58	0.00165	0.0776924	21.0385			-0.0386823	0.116847	0.792465	1.71063	0.770744	0.0139771	0.0323486	0.282771	1	0		21.0385
600221	2000	1	0.263395	1.03597	5.41	0.00165	0.0696393	20.8268	0.445471		-0.0982116	0.103149	1.06237	-6.00179	0.998434	0.0146617	0.0333392	1.10677	0	1		20.8268
600222	2000	1	2.24297	0.594086	17.69	0.00165	0.0179453	20.2439			0.117907	0.102346	0.497908	21.8674	-0.853709	0.0542541	0.0712864	5.28653	1	0		20.2439
600223	2000	1	3.34718	1.96992	12.99			21.0802				0.0239334	3.18542	-91.981	4.23165	0.029306	0.038577		0	1		21.0802
600226	2000	1	0.481305	1.28219	23.6	0.00165	0.175388	20.5321			0.00805778	0.0825427	1.28963	-1.69264	0.689452	0.0232512	0.0525486	1.25024	0	0		20.5321
600228	2000	1	0.00104763	0.893573	7.67	0.00165	0.00490772	19.9472	0.328553	0.175924	-0.0808218	0.527006	0.886415	1.62752	1.08026	0.018635	0.0358296	-2.14004	1	0		19.9472
600239	2000	1	0.127192	0.789576	17.6	0.00165	0.0336253	19.6791				0.213514	0.78426	1.20876	0.671008	0.0186477	0.0351756	-3.28601	0	1		19.6791
600266	2000	1	0.915675	0.947759	12	0.00165	0.096242	20.9056	0.314167		-0.106282	0.212019	0.977489	-6.75967	1.64779	0.0170714	0.040112	-2.45472	1	0		20.9056
600268	2000	1	0.8378	0.674541	33.8	0.00165	0.251597	21.0249			0.124213	0.0433913	0.65049	5.46846	0.0110304	0.0155386	0.047781	1.32871	0	1		21.0249
600286	2000	1	0.281421	0.729853	16.36	0.00165	0.175333	20.1657				0.128201	0.747999	-4.12567	0.811873	0.032166	0.0539048	-2.44148	0	1		20.1657
600359	2000	1	1.29981	1.63138	8.07	0.00165	-0.00657575	20.4035	0.319703		-0.146322	0.313589	1.55139	18.1864	1.0686	0.0175406	0.051705	-5.80947	0	0		20.4035
600600	2000	1	0.0136617	1.10465	8.29	0.00165	0.0130308	20.5357	0.308806	0.485469	-0.108078	0.211045	1.09943	1.18666	1.15821	0.0131311	0.034637	-1.2257	1	0	0.060498	20.5357
600601	2000	1	1.32272	2.13185	23.36	0.00165	0.252921	22.1956	0.104024	0.504686	0.297524	0.0167636	2.08201	11.331	1.31589	0.0185509	0.0824908	48.3734	1	0	0.099949	22.1956
600602	2000	1	0.797354	1.66393	12.97	0.00165	0.274912	22.0454	0.171935	0.75902	-0.130035	0.0615778	1.68709	-5.26435	2.09711	0.0312777	0.0739498	2.45899	1	0	0.078543	22.0454
600603	2000	1	0.458615	0.697416	16.65	0.00165	0.197914	21.7168	0.136336	0.252336	-0.113663	0.0492557	0.703533	-1.39075	0.957499	0.0223981	0.0415156	3.04121	1	0	0.078898	21.7168
600604	2000	1	0.411643	1.02249	7.73	0.00165	0.146969	20.1259	0.209573	0.146497	-0.149181	0.217202	0.988223	7.79171	0.959828	0.0259606	0.0512922	1.10797	0	0	0.076299	20.1259
600605	2000	1	0.0643308	0.614717	11.76	0.00165	-0.117439	19.4583	0.131803	0.534623	-0.0533763	0.513237	0.607148	1.72087	0.796431	0.0139813	0.0177968	-0.647227	1	0	0.066159	19.4583
600606	2000	1	0.525404	1.39097	35.98	0.00165	0.713306	20.4873	0.0544747	0.636474	0.039636	0.302852	1.43799	-10.6921	1.46691	0.0268391	0.0787628	1.56811	0	0	0.067712	20.4873
600608	2000	1	3.16334	0.724265	12.23	0.00165	0.770819	20.3812	0.156991	0.343372	-0.0837772	0.206816	0.565079	36.1931	-0.882864	0.042383	0.097174	6.13932	0	0	0.071146	20.3812
600609	2000	1	1.52441	0.199928	4.78	0.00165	0.0175594	21.0147	0.372385	0.0240136	-0.0928486	0.118593	0.11769	18.698	-0.455713	0.0203058	0.0285458	-2.93817	0	0	0.07027	21.0147
600610	2000	1	1.54722	0.70618	6.52	0.00165	-0.0314119	18.9384	0.16411	0.0803859	-0.233751	0.747505	0.756712	-11.4893	1.79644	0.0204992	0.0362896	-0.399382	0	0	0.050584	18.9384
600611	2000	1	0.270641	0.583068	13.18	0.00165	-0.00165	19.9147	0.25569	0.0402359	0.00229709	0.397341	0.591935	-2.01612	0.784093	0.0115654	0.0210126	-0.063734	1	0	0.053957	19.9147
600612	2000	1	0.750595	0.744885	10.75	0.00165	0.057479	19.3689	0.186977	0.152397	-0.065392	0.643253	0.775539	-6.96968	1.23383	0.0118437	0.022234	-0.662615	1	0	0.05618	19.3689
600613	2000	1	1.55091	0.895303	12.15	0.00165	0.0185045	18.5239	0.18107	0.196984	-0.130662	0.889618	0.967113	-16.3271	1.70735	0.015326	0.0323076	-0.29138	0	0	0.09538	18.5239
600614	2000	1	1.11191	0.616981	11.42	0.00165	-0.00165	18.373	0.183012	0.137461	-0.0593298	0.806371	0.658569	-9.45574	1.35119	0.0109414	0.0214482	-0.157744	0	0	0.07003	18.373
600615	2000	1	0.339622	0.468901	12.47	0.00165	0.00399666	19.6078	0.296712	-0.105343	-0.127994	0.297521	0.489602	-4.70677	0.733697	0.0204995	0.0318336	0.276406	0	0	0.063739	19.6078
600616	2000	1	1.38772	1.71405	12.88	0.00165	0.390796	19.9299	0.126553	0.0390926	-0.0805216	0.230771	1.61747	21.9569	1.15307	0.0381878	0.0854304	5.64418	0	0	0.081726	19.9299
600617	2000	1	1.04914	1.03493	11.68	0.00165	0.0175598	18.4706	0.144692	0.488309	-0.093359	0.829397	1.08971	-12.4557	1.50146	0.0113999	0.0340244	-0.357327	0	0	0.082707	18.4706
600618	2000	1	0.799272	0.706452	8.9	0.00165	-0.0332027	19.2325	0.323596	-0.200874	-0.120576	1.15472	0.729656	-5.27585	1.29201	0.0216614	0.0306824	-0.764771	0	0	0.1	19.2325
600619	2000	1	0.675072	0.720052	8.8	0.00165	-0.05845	18.9999	0.2625	0.151841	-0.0852951	1.45779	0.744559	-5.57214	1.13392	0.0190027	0.0285052	-0.1397	0	0	0.063158	18.9999
600620	2000	1	0.311387	1.27538	11.52	0.00165	0.21611	20.6474	0.125	-0.0340324	-0.201689	0.366198	1.30102	-5.82861	1.26976	0.0293344	0.0623168	-0.740553	1	0	0.0632	20.6474
600621	2000	1	0.588741	0.988562	11.6	0.00165	0.0957943	20.9573	0.133621	0.488707	-0.0965799	0.319869	1.0106	-5.01087	1.38893	0.0164009	0.0399344	-2.77947	1	0	0.05654	20.9573
600622	2000	1	0.394038	1.6379	9.26	0.00165	0.170504	20.2431	0.319654	0.0533109	-0.125145	0.530621	1.653	-3.43421	1.93556	0.0262209	0.06698	-1.23935	1	0	0.077756	20.2431
600623	2000	1	0.41739	0.661986	7.86	0.00165	-0.130255	19.0076	0.33715	-0.097995	-0.0888853	0.884975	0.673698	-2.66296	0.970665	0.0140425	0.0195444	-0.633535	0	0	0.092535	19.0076
600624	2000	1	0.210255	1.77405	15.27	0.00165	0.106478	21.0807	0.199083	0.708277	0.10949	0.073279	1.79394	-4.52401	1.34357	0.0206757	0.0601288	6.01341	1	0	0.091743	21.0807
600626	2000	1	1.10277	1.08327	9.57	0.00165	0.0895538	20.6827	0.290491	0.426	-0.0845523	0.12464	1.14213	-13.3841	1.57425	0.0122409	0.0348754	0.540763	0	0	0.078947	20.6827
600628	2000	1	0.712953	0.781886	9.56	0.00165	0.103567	20.2133	0.267782	0.0652545	-0.0335341	0.261317	0.823551	-9.47324	1.18532	0.0161147	0.0329544	0.721322	1	0	0.05383	20.2133
600629	2000	1	0.304304	0.910469	6.7	0.00165	-0.0813309	19.6149	0.219403	-0.143521	-0.120768	0.687091	0.885638	5.33732	0.787595	0.0222575	0.0353094	-0.674962	1	0	0.097257	19.6149
600630	2000	1	1.18203	1.21716	9.24	0.00165	0.130703	21.0295	0.369048	0.311941	-0.160496	0.147563	1.26067	-9.8919	1.90113	0.0121076	0.045101	-4.05617	0	0	0.070994	21.0295
600634	2000	1	0.948963	0.962655	12.08	0.00165	0.111703	19.9912	0.168874	0.270257	-0.108461	0.377056	1.00854	-10.4327	1.51342	0.0189901	0.0341828	-0.551479	1	0	0.080822	19.9912
600635	2000	1	0.829822	1.29513	10.99	0.00165	0.206022	21.5461	0.22202	0.151937	-0.0685558	0.16192	1.27631	4.27993	0.606524	0.0232939	0.0585402	-1.55844	1	0	0.051075	21.5461
600636	2000	1	0.759426	1.01841	12.45	0.00165	0.085709	20.1423	0.145382	0.463577	-0.0505977	0.219556	1.0613	-9.75003	1.40651	0.0136088	0.0300178	-0.0260616	1	0	0.060694	20.1423
600637	2000	1	0.386343	1.5606	18.99	0.00165	0.120026	20.7718	0.0974197	0.820441	-0.077381	0.0917327	1.55731	0.748633	1.20662	0.024469	0.06113	-0.19479	0	0	0.099917	20.7718
600638	2000	1	0.307528	1.2162	14.94	0.00165	0.0793918	20.929	0.216867	-0.010735	-0.0774393	0.369784	1.21295	0.739626	0.913485	0.00947787	0.0359354	-1.63931	1	0	0.07191	20.929
600639	2000	1	0.0438589	0.926827	11.05	0.00165	0.0139638	20.7978	0.264253	0.105696	-0.103786	0.238517	0.925083	0.396568	1.02372	0.00753645	0.026691	-0.492308	0	0	0.061556	20.7978
600640	2000	1	0.188408	1.42737	18.58	0.00165	0.27797	20.4909	0.174919	0.108569	-0.0810149	0.232706	1.44627	-4.29925	1.47597	0.0190369	0.0590482	0.685881	1	0	0.094972	20.4909
600641	2000	1	1.76326	0.513265	24.11	0.00165	0.204456	20.852	0.0995438	0.496267	0.0352199	0.196966	0.587604	-16.9019	1.68243	0.0228248	0.0417934	0.242389	1	0	0.061798	20.852
600642	2000	1	0.262061	0.674562	11.8	0.00165	-0.0264351	21.3672	0.215254	0.537425	-0.0509728	0.0770255	0.676493	-0.439129	0.975448	0.0112563	0.0215042	-7.62492	0	0	0.072243	21.3672
600643	2000	1	0.403017	1.09704	10.62	0.00165	0.0165652	21.7181	0.490584	-0.0839719	-0.0969682	0.161247	1.11836	-4.84735	1.30067	0.0141755	0.0350016	-2.89807	1	0	0.068409	21.7181
600644	2000	1	0.0920887	0.780549	7.14	0.00165	0.0346238	20.1692	0.422969	-0.114394	-0.0837714	0.434976	0.778694	0.421718	0.960671	0.0123923	0.0284118	-1.48455	1	0	0.064039	20.1692
600645	2000	1	0.642771	0.557336	10.95	0.00165	-0.0239735	19.7515	0.237443	0.204299	-0.0386222	0.27397	0.58218	-5.64879	1.00614	0.0127593	0.0182914	-0.0480714	1	0	0.0784	19.7515
600647	2000	1	0.960369	0.219392	11.3	0.00165	-0.153297	19.2848	0.0973451	-0.208553	-0.0907864	1.35907	0.24342	-5.46317	0.941972	0.0210476	0.0213782	-0.329063	0	0	0.050159	19.2848
600648	2000	1	0.961209	0.821673	17.45	0.00165	-0.00904932	19.7406	0.122063	0.443137	-0.0747313	0.214488	0.863743	-9.56533	1.36775	0.0129894	0.0230672	0.498467	0	0	0.065151	19.7406
600649	2000	1	0.0734958	0.995081	7.55	0.00165	0.0200075	21.3807	0.341722	0.146161	-0.019897	0.104316	0.994348	0.166607	1.14527	0.00815017	0.0290766	-2.13449	1	0	0.061728	21.3807
600650	2000	1	0.321508	0.805339	8.24	0.00165	0.0348282	19.5625	0.43932	0.347452	-0.0955685	0.579038	0.818229	-2.9308	1.05575	0.0142417	0.0329918	-0.404631	1	0	0.072356	19.5625
600651	2000	1	0.0596951	0.969817	14	0.00165	0.0769201	21.4493	0.0835714	0.284247	-0.0225804	0.0676115	0.970224	-0.092453	0.893448	0.0102984	0.0293116	-1.79727	0	0	0.094033	21.4493
600652	2000	1	0.349048	1.63884	14.51	0.00165	0.401638	21.7587	0.133701	0.413999	-0.0751375	0.0471246	1.63539	0.783272	1.18895	0.0371803	0.084799	23.1131	1	0	0.084756	21.7587
600653	2000	1	0.922878	0.397386	16.78	0.00165	0.466404	22.5361	0.1323	0.58755	-0.0767328	0.0368802	0.391194	1.40795	-0.271165	0.0319564	0.0626614	23.0723	1	0	0.097315	22.5361
600654	2000	1	0.963367	1.09213	10.14	0.00165	0.158521	21.7579	0.180473	0.171592	-0.067231	0.0967383	1.04508	10.6962	0.492519	0.0192885	0.0434054	-4.68025	1	0	0.090768	21.7579
600655	2000	1	0.262907	0.960533	9	0.00165	0.24434	20.655	0.376667	-0.0529275	-0.090823	0.238689	0.955684	1.10242	0.836364	0.0237787	0.0510062	2.21992	1	0	0.077527	20.655
600656	2000	1	1.24281	0.822712	12.05	0.00165	0.0470843	20.0259	0.119502	0.317673	-0.0320102	0.172693	0.868539	-10.4194	1.655	0.0215015	0.0317626	0.872329	1	0	0.065878	20.0259
600657	2000	1	1.52584	1.17305	39.2	0.00165	0.631686	21.5941	0.0619898	0.567845	0.124123	0.0764744	1.22657	-19.8708	1.75806	0.0289661	0.0829458	10.9294	1	0	0.049145	21.5941
600658	2000	1	0.337393	1.57904	7.84	0.00165	0.0857192	20.3782	0.232143	0.224109	-0.146739	0.364101	1.56225	3.81704	1.35074	0.0232304	0.0560642	-2.66011	1	0	0.099213	20.3782
600659	2000	1	0.872983	0.109336	11.39	0.00165	0.263915	19.7088	0.15101	0.23797	-0.139577	0.517415	0.0596226	11.3031	-0.175881	0.0319934	0.0493674	1.58626	0	0	0.066231	19.7088
600660	2000	1	0.366059	0.607135	9.6	0.00165	0.11862	20.4761	0.153125	0.495639	0.0312751	0.0916842	0.606569	0.128799	0.17028	0.0288417	0.0431706	3.4303	0	0	0.093023	20.4761
600661	2000	1	0.480689	1.77983	23.11	0.00165	0.312919	20.1927	0.119429	1.23132	0.0353351	0.177225	1.8449	-14.7956	1.53947	0.0289635	0.078162	4.56254	1	0	0.071707	20.1927
600662	2000	1	0.896916	0.503929	10.32	0.00165	0.157904	20.9092	0.260659	-0.0133155	-0.0991896	0.244426	0.47885	5.70211	-0.0861203	0.0261882	0.0425272	-0.0125072	1	0	0.073129	20.9092
600663	2000	1	0.198668	0.701564	13.2	0.00165	-0.000896645	21.4742	0.234091	0.268288	-0.0934637	0.126384	0.712436	-2.47185	0.804049	0.00625085	0.0186916	-1.16428	0	0	0.061943	21.4742
600664	2000	1	1.25872	0.907615	10.24	0.00165	0.286387	21.6357	0.370117	0.291789	-0.0328092	0.0926179	0.949838	-9.59993	1.70429	0.0269195	0.051597	3.02019	1	0	0.07483	21.6357
600665	2000	1	0.00588421	0.546687	8.16	0.00165	0.141201	20.6175	0.229167	0.569244	-0.137676	0.0957698	0.530469	3.68732	0.845785	0.0262698	0.0553472	-1.01736	0	0	0.095097	20.6175
600666	2000	1	0.363925	1.23935	8.3	0.00165	0.0847604	19.9886	0.218072	0.0760648	-0.144464	0.514994	1.25937	-4.55236	1.38246	0.0194488	0.042986	-1.19933	1	0	0.089844	19.9886
600667	2000	1	0.625152	1.0844	5.35	0.00165	-0.00534479	20.7377	0.575701	0.122984	-0.133899	0.267527	1.11485	-6.92381	1.40162	0.0102767	0.0314884	-2.14998	1	0	0.068266	20.7377
600668	2000	1	0.181432	0.515735	6.38	0.00165	-0.00476643	20.3293	0.268025	0.135149	-0.072472	0.197059	0.528859	-2.98402	0.664753	0.0159772	0.0232974	-0.804572	0	0	0.088542	20.3293
600671	2000	1	0.49842	0.736213	13.15	0.00165	0.275053	20.5303	0.141445	0.434656	-0.145936	0.237805	0.76971	-7.61609	0.748873	0.0255036	0.0512544	0.335593	1	0	0.089552	20.5303
600672	2000	1	1.144	1.35642	21.4	0.00165	0.379006	21.9541	0.0799065	1.01298	-0.0490821	0.134636	1.38475	-9.6795	1.85782	0.0249136	0.067615	4.44532	0	0	0.059155	21.9541
600673	2000	1	1.21963	1.04052	9	0.00165	0.199995	19.8313	0.202222	0.318679	-0.125032	0.735777	1.09002	-11.2544	1.48792	0.0316071	0.056057	-1.04302	1	0	0.089194	19.8313
600674	2000	1	1.26795	0.773248	6.88	0.00165	0.0456097	20.3159	0.265988	-0.00736829	-0.0694221	0.43971	0.818679	-10.3294	1.704	0.0221803	0.0324446	-1.31167	0	0	0.077694	20.3159
600675	2000	1	0.271539	1.00803	8.43	0.00165	0.05084	20.3217	0.344009	0.0731003	-0.0887711	0.526814	1.00462	0.774476	0.808735	0.01344	0.034334	-0.893643	0	0	0.082434	20.3217
600676	2000	1	0.352221	0.733421	11.6	0.00165	-0.0292951	19.4193	0.138793	-0.138873	-0.0787783	0.703458	0.735316	-0.430972	1.19953	0.0181224	0.0251394	-0.868198	1	0	0.081967	19.4193
600677	2000	1	0.141746	1.13643	12.15	0.00165	0.320453	20.9829	0.149794	0.673951	0.0526891	0.0984479	1.16179	-5.76618	0.802073	0.0261001	0.0599734	2.14743	0	0	0.090909	20.9829
600678	2000	1	0.0997144	0.744801	5.66	0.00165	0.00368946	20.1133	0.4947	-0.087683	-0.0845614	0.856331	0.745315	-0.116887	0.859178	0.0144403	0.0336718	-0.512477	1	0	0.061644	20.1133
600679	2000	1	1.40838	0.818643	8	0.00165	-0.0692561	19.1683	0.2375	0.211854	-0.133335	0.971287	0.870443	-11.7775	1.62987	0.0253156	0.0409682	-0.997039	0	0	0.094787	19.1683
600680	2000	1	0.545307	1.01802	13.23	0.00165	0.0953605	19.6953	0.207861	0.503981	-0.0428529	0.487296	1.03758	-4.44687	1.45385	0.0158065	0.035659	-0.479666	1	0	0.078704	19.6953
600681	2000	1	1.12112	0.725391	23.99	0.00165	1.348	21.1454	0.118799	0.201178	-0.119818	0.154173	0.636092	20.3034	0.491706	0.0430069	0.100005	9.79811	0	0	0.089844	21.1454
600682	2000	1	0.774735	1.64926	10.96	0.00165	0.289266	20.6663	0.273723	0.024199	-0.0492607	0.103202	1.63215	3.89064	1.17729	0.0298953	0.0690826	5.80002	1	0	0.084532	20.6663
600683	2000	1	0.448157	0.234972	5.81	0.00165	-0.0492058	19.8054	0.406196	-0.0498308	-0.0895426	0.231368	0.232314	0.604401	0.72041	0.0168587	0.0217534	-0.396567	1	0	0.065256	19.8054
600684	2000	1	0.155833	0.872581	7.15	0.00165	0.00539225	20.0627	0.517483	0.0410557	-0.125616	0.753914	0.877448	-1.1066	1.01204	0.00730656	0.0257104	-0.302665	0	0	0.057143	20.0627
600685	2000	1	0.869219	1.14149	4.96	0.00165	0.0536591	20.257	0.5625	0.26824	-0.114875	0.387065	1.08187	13.5551	0.979858	0.0178689	0.045183	-0.699631	0	0	0.073741	20.257
600686	2000	1	0.486919	0.517669	7.34	0.00165	0.0988147	19.8624	0.257493	-0.0351939	-0.0512301	0.814066	0.511571	1.38643	0.993621	0.0230042	0.0390882	-0.650445	1	0	0.057337	19.8624
600687	2000	1	0.458396	0.607726	10.17	0.00165	-0.041314	19.3273	0.238938	0.0192158	-0.149405	0.716405	0.584922	8.56877	0.629313	0.0302993	0.0447794	0.0498411	0	0	0.065449	19.3273
600688	2000	1	0.252654	0.942146	3.92	0.00165	0.105706	21.7609	0.454082	0.229545	-0.0111557	0.0755048	0.93175	2.36384	1.33403	0.0194	0.0421714	0.410434	0	0	0.054217	21.7609
600689	2000	1	1.46257	1.10703	11.69	0.00165	0.0688564	20.2061	0.257485	0.634717	-0.0990116	0.124408	1.19012	-18.8908	1.73278	0.0180532	0.0474078	0.753028	0	0	0.097002	20.2061
600690	2000	1	2.14398	2.02053	19.96	0.00165	0.222133	22.1212	0.238477	0.0734257	0.0329902	0.0460693	1.91939	22.9948	0.95568	0.019585	0.0712418	22.1621	1	0	0.063839	22.1212
600691	2000	1	0.724738	0.0151678	17.3	0.00165	0.571086	20.1692	0.0797688	0.661582	0.128211	0.191301	0.0531266	-8.1462	0.123016	0.0244535	0.050117	2.33176	0	0	0.05364	20.1692
600692	2000	1	0.498536	0.980786	14.03	0.00165	0.103076	19.6836	0.179615	-0.00780841	-0.00858687	0.679914	0.960871	4.52795	0.625861	0.0104639	0.031003	-0.490516	1	0	0.065507	19.6836
600693	2000	1	0.660786	1.29061	8.88	0.00165	0.113914	19.9812	0.338964	0.081486	-0.0913295	0.492518	1.26796	5.14798	0.882706	0.0177057	0.0462428	-1.46424	1	0	0.069343	19.9812
600694	2000	1	0.508806	1.16814	6.83	0.00165	0.123572	20.5101	0.518302	-0.0892118	-0.0899653	0.390938	1.14661	4.89483	0.973779	0.0132833	0.0456128	-0.100173	1	0	0.062405	20.5101
600695	2000	1	1.09365	0.360645	9.06	0.00165	0.0469611	19.2674	0.152318	0.14741	-0.0905263	0.758356	0.295488	14.8143	-0.0103087	0.0219282	0.0308396	0.00270854	1	0	0.078176	19.2674
600696	2000	1	0.316663	0.546359	4.84	0.00165	-0.070875	19.6897	0.373967	0.142857	-0.0861112	0.63921	0.511341	7.96186	0.629888	0.0142737	0.0224708	-0.96302	0	0	0.086604	19.6897
600697	2000	1	0.203954	0.876882	14.2	0.00165	0.183667	20.5429	0.244366	0.539848	-0.201341	0.513282	0.895913	-4.32698	0.834147	0.0155464	0.0439964	-1.17322	0	0	0.051011	20.5429
600698	2000	1	0.0268773	0.877813	5	0.00165	-0.0307762	20.8619	0.628	-0.168013	-0.108997	0.502906	0.882283	-1.01637	0.748084	0.0121905	0.0272854	-0.61207	1	0	0.069374	20.8619
600699	2000	1	0.151701	0.92171	7.5	0.00165	-0.0757297	19.9246	0.238667	-0.201967	-0.0448079	0.529369	0.930887	-2.0867	0.972892	0.00951172	0.0228994	-1.43549	0	0	0.077527	19.9246
600700	2000	1	0.289866	0.508966	16.7	0.00165	0.284942	20.5705	0.149102	0.763925	-0.0695261	0.135665	0.509243	-0.0629798	0.150761	0.0304413	0.0561836	3.2399	1	0	0.055	20.5705
600701	2000	1	0.258794	1.21354	12.63	0.00165	0.123015	21.3761	0.135392	0.890926	-0.0302222	0.138095	1.22751	-3.17695	1.39312	0.0152855	0.0425568	-3.23543	1	0	0.099708	21.3761
600702	2000	1	0.0508203	0.301701	9.28	0.00165	-0.00808473	20.7824	0.43319	-0.235525	-0.104506	0.447582	0.293733	1.72845	0.409583	0.0169576	0.0261666	-0.791943	1	0	0.054307	20.7824
600703	2000	1	1.28451	0.209487	6.16	0.00165	-0.0467668	19.6929	0.248377	-0.362868	-0.11146	0.657792	0.240698	-7.09618	1.28484	0.0303064	0.0375684	-1.3109	1	0	0.099482	19.6929
600704	2000	1	0.586059	1.40035	14.47	0.00165	0.155921	20.9361	0.208708	0.0220858	-0.0479692	0.102026	1.369	7.1292	1.15424	0.0121018	0.0516212	2.18843	1	0	0.07027	20.9361
600705	2000	1	1.06684	1.83148	10.5	0.00165	0.327385	21.1033	0.224762	0.505534	-0.0849233	0.118524	1.80044	7.05595	1.19495	0.0329476	0.07324	6.33976	0	0	0.08619	21.1033
600706	2000	1	0.473669	1.29556	12.67	0.00165	0.0334807	19.4867	0.198106	0.133333	-0.0776187	0.392245	1.28368	2.70209	0.9504	0.013023	0.0412516	-0.433996	1	0	0.099812	19.4867
600707	2000	1	0.4697	1.13818	13.34	0.00165	0.173684	21.1113	0.176162	0.455118	0.0955629	0.0994884	1.09114	10.3236	0.943933	0.0378183	0.0616792	5.23753	1	0	0.084864	21.1113
600708	2000	1	0.0826403	0.799048	7.48	0.00165	-0.214263	20.289	0.251337	-0.136387	0.00528616	0.31247	0.797264	0.405684	0.956141	0.0220442	0.0292552	-2.50873	0	0	0.099851	20.289
600710	2000	1	0.226052	-0.0196958	6.71	0.00165	0.0719668	19.8135	0.418778	0.10228	-0.0219119	0.236469	-0.0325737	2.92798	-0.11828	0.0185983	0.032868	0.309574	0	0	0.070313	19.8135
600711	2000	1	0.895743	0.832144	13.6	0.00165	0.105832	19.1416	0.0875	-0.131546	-0.103001	0.716989	0.880966	-11.1002	1.07517	0.0210773	0.042446	0.00723416	1	0	0.092862	19.1416
600712	2000	1	1.11671	1.27811	14.48	0.00165	0.116472	20.1656	0.258287	0.251199	-0.212773	0.867178	1.24471	7.59418	0.425541	0.0246228	0.0569528	-1.0649	0	0	0.0752	20.1656
600713	2000	1	0.0983692	1.13185	10.19	0.00165	0.0916976	20.0899	0.226693	-0.0321117	-0.0862745	1.00212	1.14482	-2.94696	1.04482	0.0176021	0.039077	-0.363191	1	0	0.053136	20.0899
600714	2000	1	0.832083	0.943803	10.62	0.00165	0.273266	19.3971	0.177966	0.0762191	-0.192836	0.632028	0.999906	-12.7558	1.0038	0.0298477	0.0592448	0.193812	1	0	0.080786	19.3971
600715	2000	1	0.204962	0.442801	8.4	0.00165	0.0103787	20.0926	0.2	0.394966	0.0221872	0.354209	0.419837	5.22119	0.555861	0.0202505	0.0352932	-0.618172	0	0	0.061033	20.0926
600716	2000	1	0.202918	0.615542	5.88	0.00165	0.0713295	19.9815	0.278912	0.0574689	-0.0469535	0.569064	0.610134	1.22956	0.785352	0.0144179	0.0280458	-0.565747	1	0	0.074074	19.9815
600717	2000	1	0.774204	0.841655	8.48	0.00165	-0.00320163	20.7371	0.419811	-0.0122048	-0.12742	0.316892	0.870158	-6.48055	1.35543	0.01148	0.0275208	-0.758522	0	0	0.063786	20.7371
600718	2000	1	0.411124	1.05489	40.79	0.00165	0.273043	21.962	0.0755087	0.519355	0.149843	0.0727904	1.09545	-9.22177	1.04767	0.0189258	0.0510894	4.22699	1	0	0.0672	21.962
600719	2000	1	0.609219	0.792293	8.98	0.00165	0.0376934	20.3419	0.368597	-0.0696834	-0.0474088	0.602709	0.814366	-5.0187	1.18291	0.0169894	0.0338676	-0.248485	0	0	0.079381	20.3419
600720	2000	1	0.461448	0.742647	9.28	0.00165	0.100513	19.927	0.27694	-0.0431639	-0.0254666	0.258137	0.750267	-1.73244	0.104947	0.0275885	0.0468156	1.67063	1	0	0.080386	19.927
600721	2000	1	0.63761	0.809827	8.21	0.00165	0.0119302	19.7603	0.305725	0.261682	-0.0322581	0.40688	0.850582	-9.26614	1.08455	0.0151803	0.0290668	-0.534612	1	0	0.071247	19.7603
600722	2000	1	0.57141	1.23193	17.26	0.00165	0.167723	21.2691	0.19467	1.94904	0.0221613	0.0932905	1.25626	-5.53233	1.63095	0.0207351	0.052639	1.7163	0	0	0.065311	21.2691
600723	2000	1	0.653797	1.84366	8.53	0.00165	0.420011	20.922	0.291911	0.0840471	-0.101794	0.144153	1.82237	4.84099	1.46875	0.0311004	0.0800426	6.67205	1	0	0.071332	20.922
600724	2000	1	1.30243	0.414777	19.7	0.00165	0.468508	20.1639	0.127411	0.192452	-0.01974	0.18898	0.463456	-11.0678	1.28226	0.0268428	0.0627092	3.86549	1	0	0.079848	20.1639
600725	2000	1	0.0262839	0.643693	9.05	0.00165	-0.0920901	19.6426	0.330387	0.278916	-0.095476	0.394594	0.639431	0.96902	0.744403	0.0211824	0.0235552	-0.0938645	0	0	0.078313	19.6426
600726	2000	1	0.0847578	0.97213	10.73	0.00165	0.0910039	20.2829	0.260019	0.0224536	-0.0493706	0.678998	0.963703	1.91592	0.881356	0.0164136	0.03761	-0.479633	1	0	0.048093	20.2829
600727	2000	1	0.14607	1.03032	20.38	0.00165	0.07666	21.5922	0.155054	0.129483	-0.00839816	0.0954302	1.02486	1.24148	1.18338	0.0169942	0.037359	-0.103625	0	0	0.059413	21.5922
600728	2000	1	1.24324	0.254068	20	0.00165	0.318475	20.9448	0.1105	0.924325	-0.0155914	0.0875006	0.313491	-13.5108	1.08268	0.0353659	0.0649636	4.53053	1	0	0.06701	20.9448
600729	2000	1	0.548898	0.615643	14.4	0.00165	-0.0220517	20.4146	0.129861	0.496396	0.0722027	0.143404	0.594455	4.81751	0.121302	0.0358289	0.0476922	2.97314	0	0	0.066488	20.4146
600730	2000	1	0.872622	1.25285	15.41	0.00165	0.0495144	20.5506	0.0876055	0.465996	0.04713	0.135794	1.30058	-10.8529	1.7854	0.0210702	0.0456454	0.879359	1	0	0.078212	20.5506
600731	2000	1	1.53097	0.890819	17.68	0.00165	0.499188	20.3262	0.11991	0.454345	-0.0717049	0.140411	0.843818	10.6865	-0.249113	0.0304015	0.0700826	4.1899	1	0	0.068912	20.3262
600732	2000	1	0.347075	1.00978	8.34	0.00165	0.143961	20.0923	0.266187	0.0931059	-0.0642777	0.351663	1.02151	-2.66624	1.15548	0.018306	0.0447732	0.695986	0	0	0.0625	20.0923
600733	2000	1	0.696586	0.36108	16.75	0.00165	0.0141171	20.9594	0.0835821	0.413425	0.0523293	0.371694	0.398566	-8.52315	0.70931	0.0232335	0.0347164	0.0200731	1	0	0.061086	20.9594
600734	2000	1	0.202427	1.63987	17	0.00165	0.326475	21.3454	0.128235	0.259	0.0406504	0.0815528	1.62372	3.67215	1.73763	0.0219889	0.0644174	9.43263	1	0	0.089096	21.3454
600735	2000	1	0.292979	1.04596	10.09	0.00165	0.170233	19.8676	0.219029	-0.0465272	-0.116913	0.357097	1.06381	-4.05836	1.19619	0.0220526	0.0488674	0.88728	0	0	0.099598	19.8676
600736	2000	1	0.351567	1.02829	14.34	0.00165	0.093835	21.233	0.148536	0.249836	-0.0238726	0.209863	1.01614	2.76458	0.884521	0.0152104	0.0398738	-2.25042	1	0	0.063019	21.233
600737	2000	1	0.160076	0.600884	15.78	0.00165	-0.0578685	20.7516	0.171736	0.017021	0.0226137	0.0570517	0.589229	2.64988	0.521735	0.0221399	0.030395	4.36053	0	0	0.056157	20.7516
600738	2000	1	0.767662	0.188394	12.5	0.00165	0.371972	20.5252	0.236	0.258582	-0.0936118	0.156095	0.215367	-6.13259	0.745816	0.0235367	0.047149	1.24752	1	0	0.096841	20.5252
600739	2000	1	0.553139	0.590984	30.6	0.00165	0.359001	21.2318	0.122549	0.553115	-0.0629498	0.211038	0.636366	-10.3181	0.503016	0.0259056	0.0544156	1.77151	1	0	0.061896	21.2318
600740	2000	1	0.211487	0.904842	9.15	0.00165	-0.0727149	20.2037	0.244809	0.407117	0.070633	0.248768	0.916844	-2.72891	0.873267	0.0150791	0.0256782	0.841231	0	0	0.065191	20.2037
600741	2000	1	1.35602	0.319434	14.55	0.00165	0.210864	21.2806	0.187629	0.136349	0.0345241	0.0786441	0.373697	-12.3375	1.12029	0.0214225	0.0406956	3.83296	1	0	0.0742	21.2806
600742	2000	1	0.298442	0.925198	11.99	0.00165	0.189038	20.7539	0.316931	0.210313	-0.12538	0.193765	0.897113	6.38558	1.12021	0.0211317	0.044842	0.472252	0	0	0.080933	20.7539
600743	2000	1	0.313549	1.37067	7.77	0.00165	0.0685956	20.2251	0.241956	-0.165538	-0.103726	0.6534	1.34589	5.63554	1.43441	0.0180821	0.0503124	-0.648877	1	0	0.068182	20.2251
600744	2000	1	0.568739	0.893064	7.99	0.00165	0.0360153	21.2953	0.397997	-0.0954366	-0.0833344	0.246159	0.901116	-1.83077	1.36874	0.0160991	0.0368772	-0.472118	1	0	0.063333	21.2953
600745	2000	1	0.986533	1.28362	7.21	0.00165	-0.196063	19.636	0.518724	-0.187103	-0.151659	0.575042	1.29743	-3.13976	2.04669	0.0215787	0.0266878	-0.465495	0	0	0.099893	19.636
600746	2000	1	0.482451	0.678922	11.99	0.00165	-0.113502	20.0353	0.144287	0.780226	0.0555175	0.860176	0.704993	-5.92759	0.747373	0.0104976	0.0173584	-1.50925	0	0	0.092475	20.0353
600747	2000	1	1.04215	1.15134	13.43	0.00165	0.108262	21.0032	0.293373	0.127341	0.0395292	0.104821	1.22415	-16.5561	1.50046	0.0252405	0.0483312	2.65245	1	0	0.060992	21.0032
600748	2000	1	0.274343	0.864371	5.62	0.00165	0.0770822	20.5979	0.330961	0.108499	-0.138873	0.320873	0.849892	3.29201	0.990758	0.0199004	0.042442	-0.652589	0	0	0.061713	20.5979
600749	2000	1	1.10431	0.583798	12.11	0.00165	0.0477527	19.4876	0.123039	0.0358962	-0.245753	0.371146	0.621818	-8.6443	1.21638	0.0264217	0.0371378	-0.722535	0	0	0.093298	19.4876
600750	2000	1	0.157729	1.09925	13.48	0.00165	0.0368721	20.5503	0.186202	0.248563	-0.0299073	0.270601	1.08278	3.74317	1.29162	0.0293491	0.0548322	2.54365	0	0	0.065065	20.5503
600751	2000	1	0.0194514	0.756382	8.35	0.00165	0.0191247	20.3168	0.39521	0.329013	-0.0651377	0.296315	0.74499	2.59031	0.965779	0.0126621	0.0253852	-1.04635	0	0	0.064327	20.3168
600752	2000	1	0.353627	0.921043	8.98	0.00165	-0.00387172	20.8289	0.247216	-0.296873	-0.133782	0.222392	0.920963	0.0180239	1.27297	0.0131163	0.0327046	-0.771113	1	0	0.080834	20.8289
600753	2000	1	0.413601	1.10433	14.5	0.00165	0.119773	19.9554	0.141379	0.723586	0.0308703	0.333237	1.11607	-2.67078	1.36465	0.0263418	0.0500472	-0.639571	0	0	0.092332	19.9554
600754	2000	1	1.00269	0.698427	8.39	0.00165	0.0177959	19.8212	0.233611	0.054236	-0.0294863	0.261075	0.643353	12.522	0.298336	0.0179112	0.029308	0.300969	0	0	0.090526	19.8212
600755	2000	1	0.389663	1.03518	10.38	0.00165	0.0586068	20.9996	0.391137	-0.244612	-0.0968822	0.194428	1.00134	7.69406	0.989156	0.0177472	0.0407712	0.907191	0	0	0.076722	20.9996
600756	2000	1	0.309671	0.576723	10.7	0.00165	0.107177	20.0101	0.185047	-0.0585526	-0.0492666	0.390538	0.553045	5.38361	0.538799	0.0215943	0.0372798	0.399769	1	0	0.050104	20.0101
600757	2000	1	0.755854	1.58284	17.6	0.00165	0.482328	20.7524	0.188636	0.294759	-0.00336626	0.0845871	1.54482	8.64372	1.12217	0.0262705	0.081548	5.98777	0	0	0.060714	20.7524
600758	2000	1	1.086	0.278532	7.55	0.00165	0.108649	19.9576	0.331126	-0.284964	-0.0116297	0.215214	0.325998	-10.7921	0.984943	0.0200291	0.0322712	0.443842	0	0	0.050491	19.9576
600759	2000	1	0.676736	0.183201	4.34	0.00165	-0.123105	19.5198	0.142857	-0.325961	-0.0918957	0.505118	0.19143	-1.87089	0.840046	0.0210659	0.0262462	-0.146927	0	0	0.05	19.5198
600760	2000	1	0.536844	0.814243	7.6	0.00165	-0.014637	20.7233	0.394737	-0.369885	-0.104651	0.419904	0.818575	-0.984931	1.35121	0.0151292	0.033056	-0.351856	1	0	0.065041	20.7233
600761	2000	1	1.12268	0.787091	7.59	0.00165	0.0240039	19.9759	0.368906	0.0112485	-0.133466	0.631515	0.815789	-6.52503	1.82523	0.0214554	0.0376168	-0.762655	0	0	0.074766	19.9759
600762	2000	1	1.55874	0.995524	14.15	0.00165	0.333263	19.7625	0.0770318	0.183036	-0.210134	0.382996	1.06563	-15.9392	1.77902	0.0453329	0.0924758	3.37663	1	0	0.094118	19.7625
600763	2000	1	1.04918	0.766442	8.77	0.00165	0.144755	19.6837	0.147092	0.153846	-0.0914489	0.465626	0.805811	-8.5403	1.4589	0.0265715	0.0495824	-0.514486	1	0	0.075564	19.6837
600764	2000	1	0.883471	0.78985	8.65	0.00165	0.0135959	20.0504	0.319075	-0.0092015	-0.0688457	0.522474	0.819227	-6.67943	1.30616	0.0159957	0.0331402	-0.205976	0	0	0.06527	20.0504
600765	2000	1	0.742239	0.921324	7.49	0.00165	-0.0583023	19.37	0.238985	-0.222342	-0.130329	0.526135	0.938822	-3.9784	1.47157	0.0250742	0.035126	-0.642026	0	0	0.07824	19.37
600766	2000	1	0.0185179	0.665474	12.51	0.00165	0.0408456	19.8521	0.170264	-0.0588152	-0.0139674	0.712565	0.673527	-1.83107	0.59527	0.0168836	0.0314448	-0.634234	0	0	0.096747	19.8521
600767	2000	1	0.0710104	1.2794	9.48	0.00165	0.229527	20.2313	0.422996	0.29773	-0.035094	0.405429	1.29003	-2.41629	0.929471	0.02675	0.0609516	0.149726	1	0	0.068413	20.2313
600768	2000	1	0.377334	0.934133	25.08	0.00165	0.670352	20.3254	0.0673844	0.481888	0.191422	0.150193	0.968536	-7.82198	0.928908	0.0372886	0.0911732	6.77399	0	0	0.068306	20.3254
600769	2000	1	0.222976	1.01712	8.03	0.00165	0.0212799	20.3687	0.317559	-0.154213	-0.0643623	0.39471	0.979474	8.55866	1.22602	0.0199958	0.0343332	-1.66002	1	0	0.074561	20.3687
600770	2000	1	3.52467	2.02071	36.28	0.00165	0.383087	22.0019	0.0719405	2.65232	0.164949	0.0249129	1.86021	36.4925	0.16389	0.0326688	0.093233	42.4687	1	0	0.1	22.0019
600771	2000	1	0.772345	0.25421	29.46	0.00165	0.210698	20.4074	0.0868975	1.45452	0.0327247	0.254818	0.290696	-8.29556	0.73498	0.0392473	0.0631794	1.31421	0	0	0.082707	20.4074
600772	2000	1	0.812393	0.392131	18.2	0.00165	0.201258	20.8629	0.101648	0.266245	0.0236873	0.143346	0.415929	-5.41089	0.793067	0.030566	0.0528924	1.29045	0	0	0.099902	20.8629
600773	2000	1	0.0572937	0.911239	10.68	0.00165	0.0423393	19.5463	0.220037	0.235194	-0.127133	0.512395	0.914328	-0.702213	0.756971	0.0171236	0.0374566	-0.264822	1	0	0.067194	19.5463
600774	2000	1	0.603698	0.78347	12.01	0.00165	0.0337095	19.5831	0.308909	-0.140109	-0.107702	0.426059	0.814449	-7.04371	1.06139	0.0180479	0.0316452	-1.17626	1	0	0.073811	19.5831
600775	2000	1	1.76671	0.4202	11.7	0.00165	0.0524086	20.3355	0.0641026	0.694662	0.0521321	0.276733	0.486698	-15.1194	1.61602	0.0258819	0.0382376	0.825274	1	0	0.06015	20.3355
600776	2000	1	0.136036	1.40467	21.59	0.00165	0.0624138	20.9821	0.155628	0.20161	0.124729	0.12906	1.43069	-5.91714	1.19374	0.020812	0.0532342	2.27636	1	0	0.06055	20.9821
600777	2000	1	0.614754	0.933654	9.45	0.00165	0.0673568	19.7563	0.227513	-0.0286094	-0.069471	1.04416	0.966463	-7.45973	1.18677	0.0128895	0.0293394	-0.318116	1	0	0.064451	19.7563
600778	2000	1	0.136619	1.41211	8.51	0.00165	0.0810448	20.5928	0.219741	0.217978	-0.0414688	0.190924	1.42519	-2.97478	1.35082	0.0261315	0.0582312	-0.730433	0	0	0.056881	20.5928
600779	2000	1	0.737943	0.604214	23.59	0.00165	0.0547812	21.4662	0.11276	2.43243	0.210291	0.0571709	0.579575	5.60209	-0.0489525	0.0167753	0.0335962	3.15902	0	0	0.038417	21.4662
600780	2000	1	0.997178	1.01397	7.37	0.00165	0.0853836	20.3516	0.312076	0.176075	-0.101982	0.280899	1.04806	-7.7516	1.79328	0.0177991	0.0395318	-0.01992	0	0	0.069767	20.3516
600781	2000	1	1.72437	0.655794	10.4	0.00165	-0.0965195	19.6763	0.280769	0.261258	-0.142534	0.739734	0.713055	-13.0192	1.88214	0.028049	0.041345	-0.52773	0	0	0.07228	19.6763
600782	2000	1	0.587683	1.07022	10.55	0.00165	0.0346724	19.7298	0.141232	-0.323048	-0.105428	0.630951	1.07885	-1.96097	1.60016	0.0149228	0.037389	-1.05932	1	0	0.099739	19.7298
600783	2000	1	1.02665	0.850343	9.34	0.00165	0.0361272	20.2226	0.197002	0.0376594	0.0392604	0.314526	0.891493	-9.35589	1.44877	0.022002	0.0400528	-0.297102	0	0	0.0625	20.2226
600784	2000	1	0.319208	1.42202	10.13	0.00165	0.204301	21.1822	0.267522	-0.172412	-0.243257	0.0699184	1.38134	9.24727	1.68726	0.0171279	0.0594664	6.29816	0	0	0.092567	21.1822
600785	2000	1	0.816332	1.0305	12.79	0.00165	0.323731	20.2707	0.200156	0.417705	-0.0539312	0.703729	1.06052	-6.82569	1.59963	0.0305519	0.0640702	0.0555542	1	0	0.06263	20.2707
600787	2000	1	1.25603	0.172867	19.98	0.00165	0.116412	21.06	0.102102	1.9901	0.0797427	0.0406862	0.107508	14.8605	-0.454719	0.0355075	0.051584	9.2649	0	0	0.059322	21.06
600789	2000	1	3.04364	0.255242	6.99	0.00165	0.114967	20.8232	0.453505	0.0485675	-0.0309634	0.292403	0.0851868	38.6646	-1.22091	0.0393541	0.0509396	1.85564	0	0	0.077313	20.8232
600790	2000	1	0.0469168	1.52739	12.45	0.00165	0.151129	21.1352	0.238554	-0.139832	-0.157558	0.263054	1.5349	-1.70781	1.47103	0.0275069	0.063317	5.49993	1	0	0.063916	21.1352
600791	2000	1	0.388423	0.754146	12.9	0.00165	0.0934295	19.8692	0.116279	0.00425836	-0.100752	0.423276	0.790743	-8.32092	0.782008	0.0169809	0.0321116	0.863744	0	0	0.062992	19.8692
600792	2000	1	0.391676	0.381759	12.43	0.00165	0.0508607	19.0437	0.161706	0.287858	-0.0398519	0.667555	0.391738	-2.26895	0.753399	0.0241767	0.0352844	-0.0883405	1	0	0.085789	19.0437
600793	2000	1	0.631073	1.14685	11.15	0.00165	0.0502441	19.7397	0.179372	0.46207	-0.234104	0.231559	1.18116	-7.80227	1.3724	0.0224011	0.0519858	0.895935	0	0	0.099854	19.7397
600794	2000	1	0.436068	1.22739	10.55	0.00165	0.113572	19.6862	0.24455	0.397617	-0.0124978	0.603225	1.26737	-9.09021	1.20904	0.0215547	0.050801	0.355812	0	0	0.060403	19.6862
600795	2000	1	0.548367	0.490745	28.56	0.00165	0.345478	21.3248	0.0570728	0.371695	-0.0451101	0.136866	0.540332	-11.2743	0.434092	0.0241434	0.0461814	5.37025	0	0	0.039443	21.3248
600796	2000	1	0.269442	0.830239	18.17	0.00165	0.0145824	20.0692	0.0974133	0.357583	0.0101545	0.397108	0.854232	-5.45525	0.733919	0.0121908	0.0306604	1.05367	0	0	0.0675	20.0692
600797	2000	1	2.15364	0.249927	18.58	0.00165	0.417732	21.3113	0.122713	0.839129	0.0108095	0.0670763	0.120731	29.3744	-0.403004	0.02823	0.0629586	6.02022	1	0	0.045969	21.3113
600798	2000	1	2.28004	0.60946	7.39	0.00165	0.0867154	20.7676	0.177267	0.0407331	-0.127048	0.295952	0.487904	27.6375	-0.604668	0.0252787	0.0413946	-1.44071	1	0	0.070281	20.7676
600799	2000	1	0.728924	1.72591	27.7	0.00165	0.41306	21.4544	0.0920578	0.521365	0.141694	0.0594258	1.71873	1.63285	1.00977	0.0288641	0.0833592	8.30933	1	0	0.099213	21.4544
600800	2000	1	0.132005	0.455616	29.72	0.00165	0.287724	21.7249	0.090175	0.548323	0.0439277	0.0421442	0.461234	-1.27729	0.454701	0.0227839	0.0559876	6.37907	1	0	0.086869	21.7249
600801	2000	1	0.81481	0.581305	5.99	0.00165	-0.00988399	19.4768	0.360601	-0.0289397	-0.130941	0.531745	0.610429	-6.6217	1.14464	0.0108054	0.0224034	-0.311372	0	0	0.061033	19.4768
600802	2000	1	0.771523	0.747326	6.44	0.00165	0.040413	20.245	0.417702	0.135208	-0.0706761	0.397076	0.762643	-3.48263	1.48486	0.0176215	0.0351976	-1.01886	1	0	0.063802	20.245
600803	2000	1	0.0334139	0.555112	10.93	0.00165	0.207423	20.3981	0.194876	-0.111011	-0.0855678	1.41568	0.529088	5.91691	0.68745	0.0463113	0.0679786	0.798026	0	0	0.070488	20.3981
600804	2000	1	0.353124	1.23223	7.46	0.00165	0.0273216	20.1011	0.384718	0.0584102	-0.120174	0.481055	1.21978	2.83038	0.973332	0.0136413	0.0401856	-1.30384	0	0	0.099634	20.1011
600805	2000	1	1.71909	0.351281	8.02	0.00165	0.186495	20.7294	0.286783	0.196825	-0.00441876	0.122338	0.314339	8.3994	-0.732965	0.0368159	0.0555722	5.44933	0	0	0.063158	20.7294
600806	2000	1	0.134168	0.75601	9.29	0.00165	0.204861	20.1388	0.242196	0.521707	-0.0767404	0.19374	0.764195	-1.8609	0.817927	0.0454953	0.0774278	-0.913999	0	0	0.1	20.1388
600807	2000	1	3.22029	1.78703	10.34	0.00165	0.244135	20.3159	0.188588	0.219239	-0.105596	0.242238	1.62193	37.538	0.129469	0.0262	0.0694494	2.55744	1	0	0.087277	20.3159
600808	2000	1	0.555219	0.678507	2.62	0.00165	0.0138794	21.1756	0.614504	0.112055	-0.0685984	0.0969209	0.689699	-2.54469	1.10643	0.0115089	0.0250474	-3.59327	1	0	0.065274	21.1756
600809	2000	1	0.0977485	0.92595	6.7	0.00165	0.118747	19.9873	0.270149	0.115656	-0.0870257	0.271916	0.936733	-2.45155	0.90529	0.0246216	0.052417	0.218684	0	0	0.070671	19.9873
600810	2000	1	0.421549	0.787001	7.44	0.00165	-0.0586951	20.6799	0.875	-0.362237	-0.164189	0.314453	0.785634	0.310852	1.21778	0.0153916	0.0325666	-1.79742	0	0	0.099625	20.6799
600811	2000	1	0.334549	1.15907	6.75	0.00165	0.0994892	21.4025	0.591111	0.18772	-0.101149	0.207559	1.1633	-0.961896	1.39784	0.0187971	0.0441012	-2.00925	1	0	0.058156	21.4025
600812	2000	1	0.813973	0.796506	4.25	0.00165	0.0249145	21.3776	0.501176	0.0725924	-0.088091	0.149782	0.82412	-6.27837	1.32516	0.00912708	0.0247926	-2.8838	1	0	0.058233	21.3776
600814	2000	1	1.90758	0.810598	7.89	0.00165	0.133585	20.0252	0.340938	0.1545	-0.124673	0.436429	0.734726	17.2507	-0.238453	0.0287852	0.0551956	-0.684734	0	0	0.076212	20.0252
600815	2000	1	0.738837	0.589394	5.83	0.00165	-0.0118462	19.9581	0.493997	0.172271	-0.0854087	0.54	0.601778	-4.23184	1.22603	0.0127037	0.025049	-1.58458	1	0	0.086358	19.9581
600816	2000	1	0.581838	0.991309	9.7	0.00165	0.153101	21.3377	0.238144	0.203522	-0.0540517	0.12009	1.01767	-5.99449	1.45546	0.0191717	0.0391326	-0.251145	1	0	0.075949	21.3377
600817	2000	1	0.794516	0.696731	14.68	0.00165	0.129325	18.9217	0.0817439	0.162041	-0.113998	1.03072	0.730237	-7.61815	1.11072	0.0199227	0.040225	-0.254424	0	0	0.079012	18.9217
600818	2000	1	1.45644	0.495653	6.23	0.00165	-0.157477	18.3496	0.0561798	-0.0832334	-0.175427	1.11486	0.526003	-6.90046	1.69098	0.0276645	0.0312768	-0.100588	1	0	0.050314	18.3496
600819	2000	1	2.46628	0.818891	17	0.00165	0.178908	20.0907	0.185294	1.34695	0.026377	0.554715	0.718975	22.7174	-0.242151	0.0402328	0.0601396	0.497251	0	0	0.069973	20.0907
600820	2000	1	1.00386	0.752378	10.19	0.00165	0.059788	20.7317	0.330716	-0.0315372	-0.0293261	0.258153	0.796893	-10.121	1.34903	0.0202626	0.0373642	-0.969184	1	0	0.059423	20.7317
600821	2000	1	0.517482	1.20346	9.3	0.00165	0.407426	20.9998	0.288172	0.312148	-0.100814	0.164288	1.23952	-8.19714	1.1353	0.0269357	0.0605108	6.2325	1	0	0.064655	20.9998
600822	2000	1	0.728025	0.812813	12.24	0.00165	0.1925	18.9087	0.125	0.449218	-0.100889	0.956722	0.873777	-13.861	0.980993	0.0189839	0.0364696	-0.118137	0	0	0.065657	18.9087
600823	2000	1	0.463188	1.0151	10.99	0.00165	0.331992	20.2125	0.269336	0.127282	-0.0429584	0.206339	0.99948	3.55111	1.06551	0.0377585	0.066934	5.25277	1	0	0.077778	20.2125
600824	2000	1	0.153187	1.02802	9.07	0.00165	0.120791	19.7786	0.310915	0.068817	-0.0658319	0.474126	1.04856	-4.66943	1.1009	0.0206783	0.0367534	0.576613	1	0	0.061384	19.7786
600825	2000	1	1.74743	0.968154	15.3	0.00165	-0.0145604	19.7903	0.128105	0.666723	0.196934	0.155941	0.85521	25.6794	0.490815	0.038094	0.0554066	2.56432	0	0	0.063806	19.7903
600826	2000	1	0.119977	1.25334	12.91	0.00165	0.216287	20.6261	0.221534	0.323338	-0.0782624	0.322519	1.2801	-6.08372	1.06393	0.0236466	0.0508014	0.944648	1	0	0.060584	20.6261
600827	2000	1	0.423936	0.962838	11.08	0.00165	0.205319	19.511	0.201264	0.328809	-0.0613525	0.412479	1.00515	-9.61926	0.913733	0.0217859	0.0480796	0.625087	1	0	0.067416	19.511
600828	2000	1	0.164357	0.629587	9.5	0.00165	0.00362854	19.818	0.302105	-0.120931	-0.118477	0.365846	0.630287	-0.1592	0.837102	0.0132018	0.0209328	-1.21029	0	0	0.066798	19.818
600829	2000	1	0.0230622	0.842003	7.8	0.00165	-0.000362912	19.3744	0.420513	0.183896	-0.1748	0.496035	0.840219	0.405677	0.849963	0.0202289	0.0363772	-0.754051	0	0	0.088325	19.3744
600830	2000	1	0.783513	0.700238	11.31	0.00165	0.070403	20.2988	0.272325	0.319455	0.0242702	0.112634	0.74434	-10.0274	0.984999	0.0136512	0.029478	1.46504	1	0	0.064306	20.2988
600831	2000	1	0.795257	0.248331	9.29	0.00165	0.171307	19.8806	0.0365985	0.45052	-0.00502661	0.212994	0.274831	-6.02512	0.776497	0.0199466	0.0370124	0.510924	1	0	0.049884	19.8806
600833	2000	1	0.118309	0.127057	5.19	0.00165	-0.203194	19.0136	-0.186898	-0.183416	-0.0552195	0.573262	0.100605	6.01426	0.673086	0.0216862	0.0184738	-0.630475	1	0	0.085859	19.0136
600834	2000	1	0.473386	1.24699	12.16	0.00165	0.110871	19.7541	0.157072	0.174113	-0.296656	0.304631	1.26521	-4.14201	1.62257	0.0239888	0.0543482	0.118579	0	0	0.070313	19.7541
600835	2000	1	0.221661	1.37349	13.49	0.00165	0.224726	21.3705	0.303929	-0.0891731	-0.169195	0.0490011	1.38169	-1.86326	0.961653	0.0263748	0.0633938	10.0131	1	0	0.081871	21.3705
600836	2000	1	0.963093	0.816347	10.56	0.00165	0.0949151	19.5312	0.183712	0.223632	-0.190778	0.450979	0.748181	15.4986	0.485781	0.0323635	0.0483686	0.125394	1	0	0.080046	19.5312
600838	2000	1	1.37241	-0.0826981	14	0.00165	0.321602	20.5464	0.144286	0.280886	-0.0775889	0.127247	-0.117377	7.8847	-0.735466	0.0417594	0.0659408	5.64128	0	0	0.074112	20.5464
600839	2000	1	0.269768	1.29459	13.88	0.00165	0.0514713	23.0686	0.412824	-0.107976	-0.065257	0.036505	1.26801	6.0454	1.33455	0.0127852	0.0426864	-6.57967	1	0	0.066942	23.0686
600841	2000	1	1.01652	0.822573	10.39	0.00165	0.0342439	19.229	0.340712	0.12559	-0.136835	0.927292	0.865606	-9.78433	1.51166	0.017253	0.0323544	-0.204146	0	0	0.055357	19.229
600843	2000	1	1.68276	0.69979	9.95	0.00165	0.0013763	18.8604	0.259296	0.327969	-0.137401	0.727337	0.762777	-14.321	1.78739	0.0156939	0.0352764	-0.469992	0	0	0.067612	18.8604
600844	2000	1	1.39396	1.13573	10.76	0.00165	0.0349589	19.5122	0.208178	0.228402	-0.213636	0.57132	1.19378	-13.1978	1.90815	0.0172596	0.039051	-0.741628	1	0	0.07707	19.5122
600845	2000	1	1.4563	0.882558	10.06	0.00165	-0.0632193	18.7043	0.183897	0.616863	-0.0837737	0.448054	0.939305	-12.9023	1.7476	0.0248583	0.035975	0.0842816	0	0	0.096682	18.7043
600846	2000	1	1.01392	0.870565	20.58	0.00165	0.141677	20.7261	0.102041	1.09464	0.119394	0.145861	0.927386	-12.9191	1.36032	0.0199801	0.0438668	-0.321199	1	0	0.08841	20.7261
600847	2000	1	0.878127	0.873846	13.79	0.00165	0.647872	20.1258	0.0674402	0.276336	-0.0680045	3.43835	0.893648	-7.44077	1.41578	0.0192936	0.0503868	3.50896	1	0	0.054226	20.1258
600848	2000	1	1.00118	0.92492	9.16	0.00165	-0.0261441	19.5471	0.201965	0.422727	-0.138532	0.367458	0.968736	-9.96231	1.48735	0.0179388	0.0325874	-0.542778	0	0	0.089961	19.5471
600850	2000	1	0.191577	0.973899	18.5	0.00165	0.154592	19.6237	0.103784	0.531115	0.0376314	0.422053	0.989194	-3.47734	0.951465	0.0107624	0.0370688	0.109324	1	0	0.066849	19.6237
600851	2000	1	1.08245	0.734064	11.39	0.00165	0.043304	19.314	0.242318	0.208122	-0.0675712	0.922864	0.780675	-10.5977	1.43763	0.0116839	0.025045	-0.336351	1	0	0.068998	19.314
600852	2000	1	0.757048	0.315872	10.98	0.00165	-0.0828215	19.9843	0.306922	0.422619	-0.00416667	0.267708	0.33281	-3.85114	0.834312	0.0164241	0.0193872	0.00900089	1	0	0.049666	19.9843
600853	2000	1	0.289125	0.862909	3.49	0.00165	-0.00450548	20.1687	0.681948	0.00574376	-0.0666812	0.447748	0.838261	5.60405	0.924358	0.0162409	0.0304802	-1.15013	1	0	0.058394	20.1687
600854	2000	1	0.182158	1.45254	20.95	0.00165	0.0866637	21.2371	0.247733	-0.0337741	-0.0484446	0.194947	1.429	5.35246	1.53197	0.0137352	0.0440538	-0.373004	1	0	0.066879	21.2371
600855	2000	1	0.355275	0.0154104	9.9	0.00165	-0.0958854	20.0781	0.0464646	0.374844	-0.0206054	1.36649	0.0164755	-0.22832	0.452878	0.0281981	0.0289956	-0.440921	0	0	0.05	20.0781
600856	2000	1	1.05678	0.38221	9.5	0.00165	0.178467	20.4986	0.224211	0.225317	-0.0893706	0.146109	0.340654	9.4483	-0.171421	0.0194331	0.0339824	-0.140503	1	0	0.075758	20.4986
600857	2000	1	1.63185	1.1698	27.1	0.00165	0.668095	20.8074	0.0940959	0.370649	-0.069379	0.158977	1.24816	-17.8176	1.8245	0.0370637	0.0955184	8.56134	1	0	0.055921	20.8074
600858	2000	1	0.721325	0.743027	6.8	0.00165	-0.013279	19.9513	0.210294	-0.2	-0.0600944	0.403222	0.764338	-4.84518	1.21357	0.019754	0.0340762	-1.97474	1	0	0.084158	19.9513
600859	2000	1	0.106658	0.936371	6.88	0.00165	0.0973784	20.9233	0.62936	-0.0486107	-0.108246	0.318082	0.927982	1.90733	1.00372	0.0172329	0.0369328	-0.881979	1	0	0.057793	20.9233
600860	2000	1	0.0175064	1.21348	6.59	0.00165	0.00139442	19.6131	0.396055	0.283084	-0.0309683	0.466695	1.20755	1.3491	1.24229	0.0103186	0.0341626	-0.671469	1	0	0.068915	19.6131
600861	2000	1	2.39605	1.5265	11.91	0.00165	0.664074	21.4127	0.451721	0.207734	-0.12269	0.0609151	1.38899	31.2634	0.476179	0.0447181	0.0937146	24.6136	1	0	0.091078	21.4127
600862	2000	1	2.13183	0.198997	13.79	0.00165	-0.0166521	20.3902	0.0942712	1.66668	0.000711419	0.106645	0.308655	-23.5699	1.07687	0.0417351	0.0537892	5.92112	0	0	0.067436	20.3902
600863	2000	1	0.460832	0.918449	6.69	0.00165	0.040384	20.7407	0.508221	-0.057129	-0.0488542	0.362122	0.92419	-1.30542	1.29584	0.019431	0.0447384	-0.715602	0	0	0.062195	20.7407
600864	2000	1	0.0458741	1.18855	9.07	0.00165	0.0629027	19.8354	0.330761	0.0991334	-0.15844	0.404528	1.16537	5.27126	1.24296	0.0201661	0.0493124	-0.339118	0	0	0.060417	19.8354
600865	2000	1	0.690699	0.508436	7.3	0.00165	0.239839	20.4197	0.330137	-0.10198	-0.0953728	0.250286	0.481131	6.20812	0.0860072	0.0242179	0.0422304	0.668126	1	0	0.070423	20.4197
600866	2000	1	0.384409	1.00219	10.37	0.00165	0.154416	20.8995	0.279653	-0.219083	-0.055776	0.281549	0.98851	3.10981	0.751041	0.0199771	0.0499278	0.0499882	1	0	0.065441	20.8995
600867	2000	1	0.238008	0.864762	8.2	0.00165	0.0619039	20.9803	0.615854	-0.155054	-0.0864745	0.382391	0.874292	-2.16688	0.922298	0.0158895	0.0363596	-1.0472	1	0	0.05102	20.9803
600868	2000	1	1.68907	0.392812	5.4	0.00165	0.0408305	21.7117	0.372222	0.129903	-0.0263298	0.128287	0.313677	17.9924	-0.465169	0.0191978	0.0260722	-2.0717	1	0	0.060976	21.7117
600869	2000	1	0.0952209	0.992695	10.1	0.00165	0.0504395	19.5292	0.188119	0.346411	-0.0813447	0.575766	1.01515	-5.10523	0.672585	0.019126	0.0406326	-0.127271	1	0	0.080158	19.5292
600870	2000	1	0.754554	0.87861	16.58	0.00165	-0.00645134	21.2389	0.164053	0.589688	-0.0512579	0.302903	0.838914	9.02543	0.607361	0.0127109	0.0312802	-1.55024	0	0	0.067729	21.2389
600871	2000	1	0.845571	0.731265	5.24	0.00165	0.0743205	20.7701	0.39313	0.612605	0.0586828	0.10067	0.769281	-8.64353	1.28658	0.0162963	0.0336096	1.40147	0	0	0.070022	20.7701
600872	2000	1	0.854962	0.904926	6.8	0.00165	0.104024	21.2508	0.410294	0.340813	-0.0175661	0.121421	0.882242	5.15749	0.436233	0.0224192	0.0466778	-0.299068	1	0	0.056604	21.2508
600873	2000	1	0.205601	0.88437	7.19	0.00165	0.0403781	19.7141	0.38943	0.084902	-0.205067	0.364581	0.892945	-1.94977	0.910777	0.0110676	0.0299008	-0.452005	0	0	0.074355	19.7141
600874	2000	1	2.11023	0.649329	6.37	0.00165	0.0547472	20.39	0.163265	1.02349	0.402302	0.0916018	0.735889	-19.6808	1.94745	0.0341837	0.050292	7.45422	0	0	0.070615	20.39
600875	2000	1	0.0763479	1.28888	6.7	0.00165	-0.0320461	19.812	0.40597	0.403194	0.100338	0.232036	1.30452	-3.55669	1.04613	0.0265356	0.0497378	2.34851	0	0	0.065217	19.812
600876	2000	1	1.96721	0.190273	5.49	0.00165	-0.0468674	19.4305	0.367942	0.448363	0.036036	0.206317	0.261386	-16.1685	1.42793	0.0224263	0.033284	0.675664	0	0	0.070796	19.4305
600877	2000	1	0.365164	0.74929	5.14	0.00165	-0.0354943	20.8444	0.743191	-0.141928	-0.276183	0.11613	0.716438	7.46951	0.627813	0.0190849	0.0294754	1.8868	0	0	0.085535	20.8444
600879	2000	1	1.02566	0.3758	25.5	0.00165	0.273332	21.015	0.101569	1.43892	-0.0640875	0.112972	0.433273	-13.0674	0.735404	0.0339614	0.0540648	4.5636	1	0	0.067598	21.015
600880	2000	1	0.77799	0.559528	19.4	0.00165	0.302092	20.4035	0.135567	1.37043	0.0420489	0.119898	0.580463	-4.75991	1.17096	0.0273888	0.0550358	3.93057	0	0	0.071263	20.4035
600881	2000	1	0.32075	0.866199	7.58	0.00165	0.0674395	21.0295	0.37467	-0.0325309	-0.0444391	0.223799	0.879876	-3.10964	1.00892	0.0119785	0.0292494	-2.08996	1	0	0.053107	21.0295
600882	2000	1	1.15952	1.04481	7.61	0.00165	0.0436689	20.3809	0.30092	0.177952	-0.0421053	0.154083	1.09347	-11.0648	1.83254	0.0173896	0.0416714	1.21285	0	0	0.077457	20.3809
600883	2000	1	0.482002	0.842046	21.62	0.00165	0.212959	19.7795	0.0911193	0.723136	0.0403289	1.25933	0.862897	-4.74083	0.769186	0.0297751	0.0619926	-0.345031	0	0	0.069792	19.7795
600884	2000	1	0.843239	0.89128	14.09	0.00165	0.143885	21.0361	0.345635	0.293841	-0.0487367	0.0934161	0.939609	-10.9882	1.13592	0.0227473	0.0428922	6.41066	1	0	0.065041	21.0361
600885	2000	1	0.427642	1.01467	8.13	0.00165	0.174908	19.8205	0.239852	0.295043	-0.103773	0.597525	0.96758	10.7064	0.926547	0.027944	0.0665796	-0.674917	0	0	0.069849	19.8205
600886	2000	1	0.711901	0.566653	7.89	0.00165	-0.12301	20.5569	0.405577	-0.339743	-0.0271271	0.227814	0.585711	-4.3331	1.15338	0.0150524	0.0167856	-1.13239	1	0	0.099681	20.5569
600887	2000	1	0.988205	0.964568	22.8	0.00165	0.138326	21.1848	0.219298	0.0637198	-0.224828	0.119974	1.00316	-8.77366	1.50423	0.0252029	0.0514532	-1.63681	0	0	0.098873	21.1848
600888	2000	1	0.359473	1.42495	12.16	0.00165	0.245532	19.6895	0.199013	0.163469	-0.125558	1.04884	1.44843	-5.33922	1.38133	0.0314438	0.0720172	0.0272096	1	0	0.078399	19.6895
600889	2000	1	1.53522	0.891313	8.45	0.00165	0.110215	19.8893	0.336095	0.0700974	-0.0686508	0.408734	0.833738	13.0905	-0.260041	0.0284244	0.0469694	0.334076	0	0	0.076723	19.8893
600890	2000	1	0.0798761	0.658125	6.31	0.00165	0.111234	20.4445	0.402536	-0.146914	-0.0971187	0.432124	0.648086	2.28259	0.705097	0.0206057	0.0368198	-0.550453	0	0	0.061314	20.4445
600891	2000	1	0.577422	1.21326	7.2	0.00165	0.0975836	20.4327	0.397222	-0.056182	-0.1208	0.44904	1.19648	3.81653	0.946798	0.0195169	0.0429558	-1.4433	1	0	0.076281	20.4327
600892	2000	1	0.67056	0.0630094	16.9	0.00165	0.155884	19.3713	-0.00710059	0.926121	0.167066	0.293604	0.106254	-9.83227	0.321818	0.022619	0.039416	0.786637	0	0	0.050136	19.3713
600893	2000	1	0.153676	0.679069	6.16	0.00165	-0.00807764	20.3697	0.592532	0.0859023	-0.0882425	0.351029	0.682968	-0.886587	0.844218	0.0105865	0.0207196	-0.937282	1	0	0.084682	20.3697
600894	2000	1	0.549382	0.579452	3.92	0.00165	-0.026549	20.2533	0.619898	0.0529805	-0.114522	0.460874	0.589881	-2.37121	1.05548	0.0127343	0.0249686	-1.71581	1	0	0.075472	20.2533
600895	2000	1	0.837419	1.19467	29.89	0.00165	0.436032	21.3074	0.0983607	0.525408	-0.00762655	0.0846467	1.253	-13.2616	1.56633	0.0300596	0.0721392	7.92753	0	0	0.089796	21.3074
600896	2000	1	0.17962	0.745569	6.55	0.00165	-0.0225614	20.7453	0.328244	-0.213038	-0.0860629	0.356401	0.740817	1.08042	0.997695	0.0105207	0.022884	-1.601	0	0	0.060694	20.7453
600897	2000	1	0.0497006	0.615282	9.52	0.00165	-0.00997806	20.281	0.422269	0.0503258	-0.0733644	0.518986	0.606291	2.0444	0.780247	0.00875453	0.0210648	-0.51009	1	0	0.0625	20.281
600898	2000	1	1.65411	0.56928	4.7	0.00165	-0.15328	20.0368	-0.634043	-0.0991862	0.163865	0.149666	0.615583	-10.5277	1.83229	0.0274026	0.0391216	2.38987	0	0	0.050699	20.0368
600899	2000	1	1.55206	0.424226	16.6	0.00165	0.210028	20.6139	0.140964	0.143576	-0.0486096	0.164356	0.353353	16.1141	-0.493941	0.0251958	0.0468902	2.72878	0	0	0.050031	20.6139
601607	2000	1	0.337971	1.14308	17.08	0.00165	0.332733	21.2966	0.168618	0.179369	-0.0325105	0.0925397	1.14074	0.532521	1.47039	0.027612	0.064849	6.85506	1	0	0.045833	21.2966
000001	2000	2	1.51232	0.767397	18.32	0.00165	-0.0129758	23.7004	0.137555	0.401306	0.0618766	0.00760558	0.234281	11.2983	0.157634	0.0116699	0.031053	-8.71331	0	0	0.067004	23.7004
000002	2000	2	0.95163	0.34011	14.83	0.00165	0.404058	22.5004	0.281861	0.665424	0.18364	0.0142208	-0.0938501	9.19689	0.324859	0.0332207	0.0888156	45.0967	1	0	0.067364	22.5004
000004	2000	2	0.343621	-0.0397037	13.55	0.00165	0.0103012	20.1514	0.0619926	0.849454	0.573435	0.141654	0.132202	-3.64319	-0.0709021	0.0370945	0.0451348	3.51444	0	0	0.055851	20.1514
000005	2000	2	0.275867	1.03317	8.58	0.00165	0.0383583	21.4688	0.228438	0.60818	0.36588	0.0391999	0.891512	3.00208	0.921592	0.0281462	0.0478198	10.2351	0	0	0.07907	21.4688
000006	2000	2	0.526385	1.20729	11.53	0.00165	0.0474899	21.3218	0.392021	0.251756	0.161736	0.121618	1.30398	-2.04919	1.60107	0.0212449	0.0563852	3.16928	0	0	0.070933	21.3218
000007	2000	2	1.09756	1.34323	10.71	0.00165	0.157441	20.5632	0.233427	0.368889	0.155007	0.153597	1.74013	-8.41137	1.65445	0.0334316	0.0671818	4.00224	0	0	0.089837	20.5632
000008	2000	2	0.47026	1.22107	84.46	0.00165	-0.0627887	21.8154	0.0156287	5.51875	1.12673	0.0983807	1.46243	-5.11526	1.2212	0.0445633	0.061332	8.64176	0	0	0.066401	21.8154
000009	2000	2	1.18755	0.7414	4.38	0.00165	0.064031	21.6551	0.289954	0.116886	0.161011	0.166942	1.0177	-5.85554	1.91553	0.0318063	0.0468626	1.55004	1	0	0.050228	21.6551
000010	2000	2	0.0514968	0.752118	8.53	0.00165	0.203152	19.8611	0.141852	-0.120497	-0.0367347	0.318558	0.637729	2.42422	0.840705	0.0347734	0.0655756	0.200158	1	0	0.090839	19.8611
000011	2000	2	1.41658	0.537638	7.23	0.00165	0.140517	20.3089	0.141079	0.226753	-0.0321004	0.293191	-0.0645789	12.7627	0.153251	0.0392126	0.066329	-1.63817	1	0	0.089633	20.3089
000012	2000	2	0.203956	0.767972	6.34	0.00165	0.256308	20.3368	0.452681	-0.0289321	-0.0666973	0.29128	0.54465	4.73285	0.97849	0.0314479	0.0658834	0.214757	1	0	0.079747	20.3368
000013	2000	2	1.17236	0.983861	12.08	0.00165	0.383671	20.2452	0.181291	0.719921	0.0660147	0.165718	1.28945	-6.47633	1.92138	0.0507086	0.0912366	4.54807	1	0	0.09902	20.2452
000014	2000	2	0.257979	0.336493	8.31	0.00165	0.353976	19.7445	0.0373045	0.0792116	-0.0223291	0.388174	0.369772	-0.705271	0.292806	0.0342759	0.050521	0.160338	0	0	0.050193	19.7445
000016	2000	2	0.17773	0.899944	17.68	0.00165	-0.00559378	22.0052	0.320701	0.254266	0.123431	0.035704	0.862315	0.797462	1.17464	0.0232288	0.0389964	7.22963	0	0	0.066948	22.0052
000017	2000	2	0.436994	0.294161	5.06	0.00165	0.0247192	19.7775	0.0928854	0.123007	-0.0819367	0.202788	0.129957	3.47995	-0.0518879	0.023365	0.0298944	-0.540945	0	0	0.051613	19.7775
000018	2000	2	4.24102	0.703248	15.32	0.00165	-0.00683186	19.5519	0.11423	0.782381	0.353257	0.273147	-0.197767	19.0951	-2.34185	0.0585416	0.068571	0.733923	1	0	0.099941	19.5519
000019	2000	2	2.6726	1.25759	21.11	0.00165	0.442276	20.2905	0.0852676	1.01937	0.419419	0.147818	2.01364	-16.023	2.78391	0.0372742	0.0875736	3.52003	0	0	0.091418	20.2905
000020	2000	2	0.452839	0.359684	8.52	0.00165	0.171904	19.8668	0.131455	-0.0981366	0.00973574	0.236368	0.398625	-0.825283	0.935563	0.0263428	0.0427526	-0.480101	1	0	0.050239	19.8668
000021	2000	2	0.483274	1.39938	29.43	0.00165	0.000735266	22.4088	0.100238	0.657959	0.131847	0.0237952	1.451	-1.09398	0.888836	0.0156911	0.058556	13.4495	0	0	0.089281	22.4088
000023	2000	2	1.25504	0.363474	22.01	0.00165	1.24887	20.7398	0.10995	0.258951	0.0794727	0.560022	0.483549	-2.54474	1.50496	0.065184	0.10018	12.0873	1	0	0.079501	20.7398
000025	2000	2	0.320566	0.822169	10.6	0.00165	0.352118	19.7113	0.128302	0.131503	-0.0486027	0.286408	0.717313	2.22219	0.610945	0.0444971	0.0809364	0.851331	1	0	0.096442	19.7113
000026	2000	2	0.447924	1.00429	9.57	0.00165	0.012127	20.1809	0.257053	0.226077	0.258655	0.269638	0.805417	4.21464	0.792007	0.026057	0.046832	0.808927	1	0	0.068111	20.1809
000027	2000	2	0.882512	1.37219	9.19	0.00165	0.123155	21.7107	0.210011	0.420984	0.0474725	0.0825422	1.71747	-7.31743	1.78496	0.0184395	0.0738522	8.26529	0	0	0.073585	21.7107
000028	2000	2	3.21637	1.63671	15.65	0.00165	0.238455	19.9834	0.139936	0.579473	0.190562	0.235037	2.607	-20.5632	3.59665	0.0241152	0.0926644	2.92156	0	0	0.098712	19.9834
000029	2000	2	1.26748	0.132785	6.02	0.00165	0.181055	20.6067	0.234219	0.241474	-0.00972209	0.188115	-0.486923	13.1334	-0.233783	0.0336194	0.0626656	0.385021	1	0	0.07767	20.6067
000030	2000	2	0.0565537	0.268742	7.25	0.00165	0.0676832	19.4919	0.0248276	0.614278	0.156986	0.322423	0.103684	3.49807	0.469346	0.0273348	0.0401532	-0.0335077	1	0	0.05007	19.4919
000031	2000	2	0.685443	0.545815	5.36	0.00165	0.103454	20.4408	0.455224	-0.0433005	-0.0761905	0.258656	0.182445	7.70087	0.37348	0.0247627	0.0459948	-0.196548	1	0	0.088496	20.4408
000032	2000	2	2.2041	1.92298	24.31	0.00165	0.0948788	20.5982	0.0929659	0.896482	0.228937	0.139353	2.83009	-19.2243	2.76219	0.0240177	0.0876906	4.1675	0	0	0.099074	20.5982
000033	2000	2	0.229935	1.05644	11.48	0.00165	0.543429	20.3049	0.149826	0.157316	0.110624	0.131217	1.28767	-4.90032	0.598175	0.0468365	0.099933	4.90044	1	0	0.09466	20.3049
000034	2000	2	0.17612	0.362201	14.1	0.00165	0.25057	20.9003	0.0106383	1.6186	0.180294	0.161186	0.370007	-0.165434	0.754647	0.040841	0.0500564	3.54142	0	0	0.050343	20.9003
000035	2000	2	0.320893	1.06624	45.27	0.00165	0.294371	20.6939	0.0382152	2.29218	0.518036	0.168837	1.22488	-3.36213	1.15548	0.0501763	0.0906498	2.97414	0	0	0.095168	20.6939
000036	2000	2	2.10945	0.521869	8.76	0.00165	0.118562	20.7574	0.350457	0.371927	0.0937022	0.0861143	-0.136692	13.9568	-0.500939	0.0320328	0.0519552	0.68709	0	0	0.070284	20.7574
000037	2000	2	0.018666	0.728056	10.53	0.00165	0.04299	19.686	0.168091	0.267877	0.145467	0.350939	0.682504	0.965385	0.864688	0.0221294	0.045448	0.779418	0	0	0.081613	19.686
000038	2000	2	2.8878	1.46736	12.57	0.00165	0.100019	19.2986	0.136038	0.272019	0.0233066	0.347297	2.27228	-17.0587	3.09274	0.0310922	0.083967	1.53298	0	0	0.088213	19.2986
000039	2000	2	0.945908	0.693849	18.26	0.00165	-0.0178128	20.5537	0.261774	0.18067	0.0917586	0.164603	0.366424	6.93909	0.323332	0.00724099	0.029754	0.0163047	0	0	0.068229	20.5537
000040	2000	2	2.30296	1.48342	13.23	0.00165	0.383679	22.0568	0.373394	1.86183	0.22594	0.0168964	2.22451	-15.7058	3.04044	0.0413899	0.099419	49.9483	0	0	0.099636	22.0568
000042	2000	2	1.14687	0.474713	15.1	0.00165	0.00569454	20.7691	0.32649	0.161561	0.0541438	0.108486	0.0394528	9.22444	0.0544702	0.0117433	0.03455	1.24569	1	0	0.059255	20.7691
000045	2000	2	0.266898	0.597885	12.76	0.00165	0.100246	19.4608	0.115987	0.454786	0.0832591	0.219432	0.567314	0.647894	1.07922	0.0237773	0.0530256	0.704117	0	0	0.099863	19.4608
000046	2000	2	0.0064258	0.789835	12.59	0.00165	0.0902586	20.9264	0.208896	0.126026	0.114016	0.100708	0.541929	5.25385	1.25948	0.0226788	0.0539678	-0.17642	1	0	0.072869	20.9264
000048	2000	2	1.08683	0.755155	75.38	0.00165	0.510182	22.4496	0.0237464	1.06888	0.296074	0.103652	0.95536	-4.29892	1.17079	0.0509979	0.0996436	3.12556	0	0	0.059645	22.4496
000049	2000	2	0.408878	0.736845	10.95	0.00165	0.223187	20.0094	0.142466	0.435767	0.0668176	0.20859	0.491552	5.19848	0.612203	0.0392531	0.0613742	1.18671	1	0	0.06262	20.0094
000050	2000	2	1.66253	1.47899	18.68	0.00165	0.0454344	19.5726	0.157923	0.149855	0.133415	0.365562	1.9579	-10.1494	2.60493	0.0271113	0.0676906	1.2149	0	0	0.095607	19.5726
000055	2000	2	0.666689	1.14496	16.14	0.00165	0.150375	20.3345	0.206939	-0.0734876	-0.00143151	0.199181	1.38513	-5.08993	1.11857	0.026456	0.0587946	0.515866	0	0	0.082067	20.3345
000056	2000	2	0.410737	1.19731	11.21	0.00165	0.216804	20.2437	0.170384	0.348997	0.236584	0.122233	1.29105	-1.98669	0.728353	0.0534275	0.0885134	7.19191	0	0	0.100241	20.2437
000058	2000	2	1.43429	1.45327	27.41	0.00165	-0.112578	20.912	0.0846406	2.30794	0.471603	0.115618	2.00168	-11.6225	1.94282	0.0248306	0.0499832	3.43176	0	0	0.077216	20.912
000059	2000	2	0.0651801	1.221	6.08	0.00165	0.216791	20.7504	0.384868	-0.0329356	0.0352823	0.288814	1.34422	-2.61143	0.919017	0.0354556	0.0735442	0.564086	1	0	0.083333	20.7504
000060	2000	2	0.223135	0.98501	10.79	0.00165	-0.00345581	21.1127	0.364226	0.652853	0.221412	0.112216	0.962063	0.476744	1.37112	0.0229821	0.0457944	1.26073	0	0	0.085655	21.1127
000061	2000	2	1.89078	1.15461	26.02	0.00165	0.208038	21.291	0.159877	0.370061	0.341014	0.0607099	1.54687	-8.31315	2.73551	0.0343102	0.0631708	7.07585	0	0	0.072879	21.291
000062	2000	2	1.09955	1.07612	21.18	0.00165	-0.0735168	21.724	0.199717	0.192367	0.14731	0.0410174	0.837574	5.05551	0.289598	0.0229355	0.035496	7.76623	0	0	0.092585	21.724
000063	2000	2	0.511796	1.39227	33.19	0.00165	0.0117879	21.9622	0.0976198	0.208621	0.140691	0.0476625	1.43771	-0.963168	0.856858	0.02437	0.063536	6.55255	0	0	0.1	21.9622
000065	2000	2	0.678469	1.18891	15	0.00165	0.0621526	19.5193	0.11	0.202554	0.0665828	0.235905	1.33502	-3.09656	1.57477	0.0201209	0.0480746	1.0248	0	0	0.068446	19.5193
000066	2000	2	0.172632	1.51498	33.47	0.00165	0.045265	22.1206	0.0899313	0.906542	0.39765	0.0446421	1.75163	-5.01528	1.3606	0.0181225	0.0597448	5.84936	0	0	0.071666	22.1206
000068	2000	2	1.38776	0.588159	5.99	0.00165	0.154716	21.0217	0.307179	0.285364	0.0380877	0.106325	0.111294	10.1062	0.0439218	0.0244963	0.052275	1.60455	1	0	0.056769	21.0217
000069	2000	2	1.12204	1.04785	11.03	0.00165	0.0915124	20.7159	0.174977	0.234959	0.215711	0.135372	0.777115	5.73771	0.301163	0.0278316	0.0544718	-0.3846	1	0	0.076151	20.7159
000078	2000	2	1.82943	1.01691	21.89	0.00165	0.0457243	20.5444	0.0612152	0.76611	0.13958	0.169915	0.677783	7.18712	-0.301608	0.036837	0.0617932	4.50159	0	0	0.099104	20.5444
000088	2000	2	1.00345	0.601692	8.8	0.00165	0.049774	20.8186	0.276136	0.282199	0.0435871	0.114884	0.167461	9.20262	0.400773	0.0187401	0.0440168	0.429506	0	0	0.084602	20.8186
000089	2000	2	2.27084	1.45698	19.42	0.00165	0.215142	21.7924	0.198249	1.49638	0.0243873	0.0298683	2.17058	-15.1233	2.46115	0.0337522	0.0872722	19.4566	0	0	0.079334	21.7924
000090	2000	2	0.808987	0.444073	18.81	0.00165	0.0881463	20.8103			0.042897	0.0564188	0.259871	3.90378	-0.0661446	0.024818	0.038457	1.77921	1	0		20.8103
000400	2000	2	0.122475	1.10825	25.11	0.00165	-0.0340223	21.5386	0.169654	0.69742	0.115166	0.0374558	1.01701	1.93366	1.46334	0.0253032	0.0489702	7.20087	0	0	0.059839	21.5386
000401	2000	2	1.39423	0.561162	5.76	0.00165	0.125564	20.6357	0.279514	-0.0501701	-0.0285198	0.181106	0.0557438	10.7113	-0.113754	0.0229741	0.0407746	-0.980084	1	0	0.068627	20.6357
000402	2000	2	2.15988	0.709338	26.74	0.00165	0.0433342	20.5029	0.0807779	2.57224	0.158977	0.114843	0.178688	11.3944	-0.476411	0.0354395	0.0416286	1.42709	0	0	0.075796	20.5029
000403	2000	2	0.211554	1.23796	17.96	0.00165	-0.0250294	20.8268	0.184298	1.18328	0.183392	0.116348	1.25394	-0.338735	0.791053	0.0492463	0.0673926	3.65775	0	0	0.074074	20.8268
000404	2000	2	0.0200417	0.864869	8.34	0.00165	0.11036	20.199	0.238609	-0.0786334	0.0838193	0.214305	0.841647	0.492128	0.996169	0.0511594	0.0783222	1.98213	0	0	0.099888	20.199
000405	2000	2	0.869349	0.708346	7.56	0.00165	0.0172179	20.5427	0.256614	0.46063	0.0784884	0.172093	0.447728	5.52326	0.237145	0.024256	0.0397776	-1.2819	0	0	0.081858	20.5427
000407	2000	2	0.682501	1.08803	11.17	0.00165	0.389389	21.0506	0.151298	0.620686	0.0313903	0.0688132	1.28661	-4.20831	1.5974	0.0568452	0.088641	12.004	0	0	0.097061	21.0506
000408	2000	2	0.0908573	0.770297	14.53	0.00165	0.29915	19.9225	0.203716	0.406804	0.0950976	0.196696	0.682577	1.85905	0.863372	0.0431287	0.0820704	2.66832	1	0	0.090984	19.9225
000409	2000	2	0.561846	1.35313	13.73	0.00165	0.0392917	20.7563	0.120175	0.235019	0.119688	0.120725	1.37192	-0.398029	0.635095	0.029486	0.056395	0.720585	1	0	0.100126	20.7563
000410	2000	2	1.02973	0.627754	6.52	0.00165	0.0689473	20.5984	0.45092	0.242851	0.0591248	0.143368	0.253367	7.93434	0.129787	0.0210599	0.038935	-1.89652	1	0	0.099776	20.5984
000411	2000	2	0.453113	0.766492	8.57	0.00165	0.175558	19.4147	0.221704	0.16853	-0.0594419	0.356198	0.653018	2.40484	1.63542	0.0315623	0.0528626	0.325354	0	0	0.067485	19.4147
000412	2000	2	1.33209	1.13769	6.79	0.00165	0.126257	20.3974	0.263623	0.211268	0.0168919	0.237008	1.37595	-5.04946	2.38817	0.0259888	0.0564182	0.314184	0	0	0.075881	20.3974
000413	2000	2	0.390342	0.446959	9.46	0.00165	0.102178	19.8712	0.110994	0.921481	-0.0603129	0.456801	0.339117	2.28549	0.408265	0.0266259	0.0433198	-0.230878	0	0	0.050407	19.8712
000415	2000	2	1.38185	1.58225	15.49	0.00165	0.119194	21.1196	0.148483	1.11811	0.318685	0.0574689	2.14337	-11.8918	1.98473	0.0138194	0.073416	10.4429	0	0	0.07697	21.1196
000416	2000	2	1.02533	1.39515	9.36	0.00165	0.107364	20.1858	0.277778	0.254047	0.0497664	0.14889	1.87389	-10.146	1.69917	0.0340275	0.0731974	4.71446	0	0	0.097943	20.1858
000417	2000	2	1.93856	0.494734	18.17	0.00165	0.1706	19.868	0.3071	0.439687	0.0573026	0.22942	0.0222415	10.0135	-0.690591	0.0546477	0.0711298	1.89879	0	0	0.060589	19.868
000419	2000	2	2.02951	1.19413	19.4	0.00165	0.347433	20.6828	0.109278	0.0787678	0.162491	0.194054	1.66847	-9.23436	2.77833	0.0443289	0.0890998	2.55016	1	0	0.07924	20.6828
000420	2000	2	2.33166	0.242723	7.74	0.00165	0.0485433	20.8687	0.352713	0.288503	0.118387	0.0574233	-0.402485	13.7809	-1.22819	0.01841	0.0256264	0.663402	0	0	0.085795	20.8687
000421	2000	2	2.06426	0.69974	10.2	0.00165	0.0608558	20.2664	0.167647	0.246244	0.0810892	0.128078	0.216806	10.2348	-1.00791	0.0414252	0.0542316	2.6212	0	0	0.093633	20.2664
000422	2000	2	0.542391	0.830322	12.12	0.00165	0.0882874	20.738	0.261551	-0.127857	0.0869773	0.151481	0.599783	4.88578	0.583501	0.0255282	0.0467704	1.08169	1	0	0.057168	20.738
000423	2000	2	2.06307	0.781333	14.39	0.00165	0.150476	21.0704	0.18763	-0.119811	0.0416982	0.0883224	0.293303	10.3428	-0.333283	0.0327037	0.0534742	3.31071	0	0	0.064394	21.0704
000425	2000	2	1.15435	0.594689	21.93	0.00165	0.0970363	21.0091	0.139079	1.67932	0.305469	0.150002	0.183324	8.71803	-0.0670223	0.0431197	0.053601	1.27189	0	0	0.070892	21.0091
000426	2000	2	0.254314	1.14126	9.49	0.00165	0.100544	19.9984	0.355111	0.154431	-0.0292796	0.38632	1.24299	-2.15601	0.882113	0.026573	0.0552202	0.00183412	0	0	0.073237	19.9984
000428	2000	2	0.48364	1.09576	13.91	0.00165	0.157494	20.294	0.207045	0.125204	0.133183	0.172723	1.18843	-1.96399	1.61201	0.0195781	0.0473302	1.07166	1	0	0.079031	20.294
000429	2000	2	0.824654	0.975684	14.47	0.00165	0.123554	21.0928	0.221838	1.24916	0.356537	0.0437369	0.859572	2.46076	0.201691	0.0300865	0.0546022	8.0226	0	0	0.06069	21.0928
000430	2000	2	1.61292	0.722363	8.61	0.00165	0.047064	20.2773	0.140534	-0.0707698	0.112474	0.210948	0.229948	10.5807	0.0318357	0.0130261	0.0386894	-0.522201	0	0	0.073355	20.2773
000498	2000	2	0.279052	0.598352	5.86	0.00165	0.16336	20.3712	0.31058	0.0349794	0.006	0.187025	0.520516	1.64958	1.13837	0.0259377	0.0545364	-1.14978	1	0	0.084286	20.3712
000501	2000	2	0.73279	1.24795	6.07	0.00165	0.0430964	20.9297	0.443163	0.282807	0.260303	0.103056	1.42127	-3.67304	1.73962	0.0201726	0.0543516	3.21236	0	0	0.081862	20.9297
000502	2000	2	1.33692	-0.031431	17.86	0.00165	0.462284	20.7439	0.0151176	0.730496	0.102078	0.2711	-0.352762	6.80993	-0.718126	0.0299426	0.050109	2.81727	0	0	0.057113	20.7439
000503	2000	2	0.399423	0.136462	75.45	0.00165	0.703434	22.3846	0.0218688	3.50618	1.35874	3.71845	0.237825	-2.14817	0.383305	0.0137337	0.0500012	3.61276	0	0	0.049927	22.3846
000504	2000	2	1.73223	1.42182	6.83	0.00165	0.0911386	20.1933	0.147877	0.382758	0.179249	0.230873	1.93936	-10.9681	2.22613	0.0221682	0.0735604	0.0673774	0	0	0.089787	20.1933
000505	2000	2	2.47283	1.10587	9.17	0.00165	0.170984	20.7624	0.102508	0.296849	0.172414	0.0917821	1.6601	-11.7458	2.84688	0.0370698	0.063451	1.76206	0	0	0.097257	20.7624
000506	2000	2	0.295791	0.115883	8.69	0.00165	0.157013	20.9497	0.119678	0.724153	0.229514	0.182286	-0.193337	6.21645	0.277459	0.0337246	0.050212	3.91107	0	0	0.050314	20.9497
000507	2000	2	0.279264	0.438759	6.4	0.00165	0.10369	20.9477	0.389063	0.523684	0.0742026	0.0512993	0.47462	-0.760011	0.660528	0.0300109	0.0501248	5.15379	0	0	0.050633	20.9477
000509	2000	2	0.633453	0.977285	20.57	0.00165	0.183259	21.5936	0.128342	1.23328	0.267157	0.0615423	1.01468	-0.792429	1.71362	0.0284701	0.0581358	5.98203	0	0	0.055359	21.5936
000510	2000	2	0.521141	0.568208	6.48	0.00165	0.183013	20.9479	0.310185	0.191729	0.0129459	0.157591	0.314202	5.38313	0.390304	0.0323387	0.0550792	-0.0108231	1	0	0.068602	20.9479
000511	2000	2	0.434793	1.25639	9.05	0.00165	0.0349908	20.2512	0.150276	0.268866	0.0857996	0.191944	1.40318	-3.11094	1.22997	0.0257688	0.0537768	-0.2719	0	0	0.082243	20.2512
000513	2000	2	0.966351	0.918852	7.54	0.00165	0.0117949	20.5864	0.452255	0.281855	0.190397	0.143336	0.639445	5.92146	0.377562	0.0262454	0.047027	1.03963	0	0	0.076179	20.5864
000514	2000	2	0.346795	1.25679	15.32	0.00165	-0.0978196	20.3115	0.100522	0.589833	0.266815	0.172555	1.17846	1.65988	1.09333	0.0196488	0.0334464	0.636058	0	0	0.088936	20.3115
000516	2000	2	0.0979561	1.09544	13.87	0.00165	0.034174	19.9546	0.13266	0.594061	0.130918	0.173389	1.1433	-1.01423	1.18913	0.0398019	0.066432	2.31269	0	0	0.091252	19.9546
000517	2000	2	0.188396	1.40709	18.94	0.00165	-0.0228526	20.082	0.108765	1.72533	0.444078	0.198519	1.50966	-2.17365	0.922591	0.0205347	0.0628706	1.43479	0	0	0.09604	20.082
000519	2000	2	0.357571	0.68296	36.09	0.00165	0.56611	20.7074	0.0701025	0.880714	0.273235	0.211387	0.621783	1.29652	1.13856	0.0353549	0.0772658	1.73279	1	0	0.073227	20.7074
000520	2000	2	0.0302827	1.09571	6.57	0.00165	0.0529274	21.2712	0.368341	0.521342	0.11648	0.129967	1.22122	-2.65984	1.04668	0.0229963	0.0561252	0.932894	0	0	0.06574	21.2712
000521	2000	2	1.42237	0.941928	8.38	0.00165	0.291557	20.6627	0.410501	0.304276	0.136854	0.226087	1.163	-4.68526	2.00982	0.0385294	0.0765338	0.589851	1	0	0.060897	20.6627
000523	2000	2	0.733368	0.879933	6.68	0.00165	0.0705699	20.2593	0.350299	0.381367	-0.045935	0.201313	0.602449	5.88068	0.475827	0.0211202	0.0452162	-1.0891	1	0	0.091111	20.2593
000524	2000	2	1.91771	0.574716	6.11	0.00165	0.0646572	20.2204	0.459902	0.141442	-0.0385866	0.224473	0.0155935	11.8494	-0.468461	0.0149005	0.0376488	-0.552068	1	0	0.052317	20.2204
000525	2000	2	1.27604	0.924997	21.79	0.00165	0.101096	20.8233	0.0738871	1.2152	0.310345	0.0661146	0.661913	5.57553	0.0257305	0.0248751	0.0470912	3.19508	0	0	0.077594	20.8233
000526	2000	2	0.735688	0.136769	11.63	0.00165	0.225143	19.397	0.123818	0.39207	0.0521643	1.15087	-0.108386	5.19556	-0.100236	0.0408688	0.0503004	0.180597	1	0	0.050187	19.397
000528	2000	2	0.807899	0.958587	5.97	0.00165	0.282203	20.2911	0.380235	0.210955	0.0287395	0.25523	0.879395	1.67832	0.189729	0.0344037	0.070664	0.797732	1	0	0.094139	20.2911
000529	2000	2	1.3212	0.390109	6.68	0.00165	0.0654501	21.0902	0.785928	-0.224289	0.0245383	0.0990793	-0.0993054	10.3721	-0.192714	0.0075958	0.0277334	-0.579178	1	0	0.062081	21.0902
000530	2000	2	0.949169	0.776009	7.83	0.00165	0.116915	20.367	0.394636	0.0601765	0.0339804	0.27995	0.529295	5.22861	0.142765	0.0290077	0.0435806	1.38437	0	0	0.069429	20.367
000531	2000	2	1.12924	1.50338	14.9	0.00165	0.0726086	21.197	0.14094	1.7588	0.570778	0.100634	1.93173	-9.0778	1.98392	0.0287776	0.0650848	4.37232	0	0	0.086986	21.197
000532	2000	2	0.555279	1.0875	6.14	0.00165	0.165662	19.8681	0.442997	0.355665	-0.0556654	0.312151	1.21467	-2.69511	1.23943	0.0277192	0.0600422	-0.466609	0	0	0.081174	19.8681
000533	2000	2	0.0464211	1.18952	7.53	0.00165	-0.107353	21.1511	0.329349	0.647756	0.139376	0.0367704	1.08566	2.20102	1.51392	0.0192042	0.0295302	7.97234	0	0	0.058043	21.1511
000534	2000	2	0.937405	0.94296	6.79	0.00165	0.165026	20.2109	0.428571	0.202473	0.0374231	0.381782	0.718903	4.74841	0.589921	0.0269943	0.0590378	0.340648	1	0	0.070313	20.2109
000536	2000	2	1.22081	0.482995	6.43	0.00165	0.195747	19.4282	0.059098	0.0132338	-0.0595435	0.390111	0.719313	-5.00827	1.21784	0.0188835	0.0502882	-0.359643	1	0	0.052265	19.4282
000537	2000	2	2.87443	1.31163	43.8	0.00165	0.19605	21.6951	0.0538813	3.81662	0.472815	0.112168	1.95092	-13.5484	3.55874	0.0403898	0.0823714	3.13783	0	0	0.07304	21.6951
000538	2000	2	0.326725	1.01026	14.36	0.00165	0.0970443	20.544	0.167131	0.934664	0.178532	0.0889007	0.981687	0.605635	1.5901	0.0408691	0.0577416	5.39092	0	0	0.067521	20.544
000539	2000	2	2.04201	0.591807	12.18	0.00165	-0.0177955	21.3506	0.269294	0.505063	0.120363	0.0801041	-0.0268823	13.1118	-0.535921	0.0185423	0.0333012	0.605031	0	0	0.060827	21.3506
000540	2000	2	1.68316	0.914436	24.15	0.00165	0.260719	20.5226	0.0960663	1.40052	0.450498	0.173529	1.10344	-4.00563	2.81664	0.063371	0.0882626	3.13431	0	0	0.089344	20.5226
000541	2000	2	0.203122	0.712158	12.08	0.00165	0.0220501	20.7301	0.364238	0.181225	0.0855615	0.117235	0.581057	2.7784	0.617175	0.0171527	0.0327856	1.03262	0	0	0.058042	20.7301
000543	2000	2	1.94772	0.45897	6.09	0.00165	0.149577	20.4907	0.494253	0.0433956	-0.00749001	0.250458	-0.168608	13.3002	-0.396002	0.0193631	0.042301	0.205481	1	0	0.055944	20.4907
000544	2000	2	4.16331	1.656	9.35	0.00165	0.270463	20.7067	0.2	0.717292	-0.176931	0.47991	1.82245	-46.1298	3.56331	0.0522182	0.0853892	0.863575	0	0	0.099647	20.7067
000545	2000	2	0.642142	1.40625	8.49	0.00165	0.259869	20.1746	0.237927	0.117919	0.123549	0.269735	1.81026	-8.56217	1.47865	0.0285873	0.0889174	1.18559	1	0	0.089139	20.1746
000546	2000	2	0.387212	1.04391	6.32	0.00165	0.0898813	19.8798	0.248418	-0.226967	0.0104656	0.402204	1.15925	-2.44434	1.36036	0.0253999	0.0561388	-1.17038	1	0	0.086079	19.8798
000547	2000	2	1.19341	1.43387	20.4	0.00165	0.034405	20.8638	0.15	1.66082	0.332216	0.0926474	1.75419	-6.78859	2.50615	0.0302622	0.070279	3.96841	0	0	0.081736	20.8638
000548	2000	2	0.888786	1.47121	11.96	0.00165	0.0816842	21.116	0.132107	0.495925	0.178217	0.0920021	1.85338	-8.09919	1.44601	0.0271289	0.066928	2.95422	0	0	0.085943	21.116
000550	2000	2	1.91238	0.584152	4.7	0.00165	0.144675	20.1304	0.47234	-0.0284329	-0.0144215	0.464832	-0.0378924	13.183	-0.428478	0.0213965	0.0489898	-0.282615	1	0	0.084778	20.1304
000551	2000	2	0.40441	0.790271	15.53	0.00165	0.345272	21.2623	0.121056	1.11947	0.117254	0.0379968	0.848494	-1.23392	0.898079	0.0318103	0.0796578	12.1692	0	0	0.079963	21.2623
000552	2000	2	2.20075	1.75755	10.6	0.00165	0.193431	20.3779	0.107547	0.915689	0.235345	0.213166	2.57322	-17.2863	2.94397	0.0268746	0.0943002	2.56977	0	0	0.099915	20.3779
000553	2000	2	2.47668	0.553296	12.99	0.00165	-0.00471257	20.8994	0.268668	1.12214	0.28626	0.0684322	-0.290367	17.8797	-0.615205	0.0329185	0.0470298	4.68222	0	0	0.07668	20.8994
000554	2000	2	2.22007	0.646413	4.87	0.00165	0.100162	20.6796	0.498973	0.347597	0.0255333	0.0867691	0.0442348	12.7619	-0.695181	0.0220795	0.0394546	0.935752	0	0	0.055877	20.6796
000555	2000	2	1.64029	0.0628033	11.39	0.00165	0.0162148	19.3393	0.125549	0.225642	-0.0752082	0.760773	-0.505499	12.044	-0.475102	0.0305757	0.0380578	-0.310599	0	0	0.054696	19.3393
000557	2000	2	1.45134	0.704273	25.01	0.00165	0.22795	21.9801	0.117953	1.16344	0.455971	0.0324081	0.359937	7.29749	-0.187524	0.0508118	0.0681344	12.0226	0	0	0.074192	21.9801
000558	2000	2	2.05653	1.00636	13.43	0.00165	0.8819	20.3337	0.0975428	0.0952352	0.0185608	0.263463	1.68778	-14.4413	1.98094	0.0307941	0.0994936	2.237	1	0	0.075686	20.3337
000559	2000	2	1.45037	0.626057	10.37	0.00165	0.0684538	20.6355	0.267117	0.346114	0.062522	0.173404	0.228165	8.43249	-0.462653	0.0305861	0.0447148	0.12537	0	0	0.066434	20.6355
000560	2000	2	0.197179	1.18681	7.54	0.00165	0.0693678	19.9693	0.270557	0.064105	0.0814045	0.253834	1.28607	-2.10372	0.933607	0.0254527	0.052424	-0.0026295	0	0	0.088621	19.9693
000561	2000	2	1.05564	0.926404	6.13	0.00165	0.221903	21.1072	0.420881	0.0481172	-0.0346821	0.133411	1.03553	-2.31275	1.77292	0.0358016	0.056771	-0.364073	1	0	0.079389	21.1072
000563	2000	2	1.26505	1.22196	10.2	0.00165	0.0927902	20.977	0.158824	0.10079	0.0253085	0.1146	1.61049	-8.23419	1.95743	0.0246676	0.0555792	3.83893	0	0	0.078757	20.977
000564	2000	2	0.78171	1.46953	9.76	0.00165	0.19296	20.9429	0.259221	0.568137	0.116124	0.0793045	1.89627	-9.04389	1.46325	0.0224453	0.0825734	4.49939	0	0	0.097531	20.9429
000565	2000	2	0.139387	1.21978	12.58	0.00165	0.355425	20.8183	0.128776	0.468002	0.303795	0.126397	1.5049	-6.04259	0.871891	0.0587507	0.100009	17.3882	0	0	0.096361	20.8183
000566	2000	2	0.69928	0.267675	6.59	0.00165	0.311029	20.1218	0.221548	-0.21316	-0.0905509	0.266308	0.122407	3.07865	-0.390719	0.0261517	0.0494274	0.16149	0	0	0.050752	20.1218
000567	2000	2	2.08696	0.760042	7.21	0.00165	0.155653	19.8933	0.239945	0.14733	0.0541455	0.313282	0.464986	6.2531	-1.16927	0.0529498	0.0761396	0.837136	0	0	0.08344	19.8933
000568	2000	2	1.3075	0.779184	9.5	0.00165	0.0176666	20.8801	0.302105	-0.0220255	0.0355669	0.217906	0.365839	8.75999	0.219086	0.0143597	0.0338456	-0.239638	0	0	0.067337	20.8801
000570	2000	2	0.281409	0.99804	13.15	0.00165	0.326622	20.5351	0.330798	0.0364031	0.0531911	0.261318	1.01446	-0.34798	1.54623	0.0427321	0.0809908	3.68636	1	0	0.065068	20.5351
000571	2000	2	0.139147	0.944247	7.47	0.00165	0.410453	21.5114	0.216867	-0.209837	0.0884686	0.126112	0.980225	-0.762475	0.966397	0.0523386	0.100096	7.60515	1	0	0.069252	21.5114
000572	2000	2	0.375391	1.20268	8.22	0.00165	0.0549094	20.3864	0.170316	0.655284	0.404332	0.164688	1.13193	1.49952	1.03848	0.0371404	0.0571566	1.48168	1	0	0.1	20.3864
000573	2000	2	1.45639	1.13181	6.34	0.00165	0.194577	21.3401	0.526814	0.1575	0.0331323	0.105726	1.55112	-8.8864	1.98208	0.0260953	0.0657946	2.71839	1	0	0.060465	21.3401
000576	2000	2	0.373137	0.888196	7.69	0.00165	0.234685	20.4912	0.537061	0.0263897	0.00484521	0.173152	0.943371	-1.16931	0.499844	0.034354	0.0602316	1.83669	1	0	0.066558	20.4912
000581	2000	2	0.326194	1.24242	7.4	0.00165	-0.00966647	20.8668	0.524324	0.659891	0.108466	0.0782086	1.37112	-2.72746	1.2625	0.0280937	0.0460976	1.35853	0	0	0.06119	20.8668
000582	2000	2	1.27978	0.556863	9.42	0.00165	0.0200404	20.1049	0.184713	0.109893	0.00327251	0.159034	0.137418	8.88927	0.0381453	0.0153256	0.0342416	0.46086	0	0	0.082624	20.1049
000583	2000	2	1.20507	1.73179	35.9	0.00165	0.124802	20.9516	0.0743733	1.08572	0.319124	0.0933725	2.39647	-14.0867	1.57206	0.0233044	0.0913428	8.37465	0	0	0.099542	20.9516
000584	2000	2	0.0732097	1.12653	8.77	0.00165	0.0691674	19.9101	0.346636	0.108222	0.277675	0.302219	1.16872	-0.89403	0.724753	0.0394868	0.0596504	0.762725	1	0	0.099558	19.9101
000585	2000	2	0.942946	0.598961	4.9	0.00165	0.0776452	20.3718	0.402041	-0.0401691	-0.0502092	0.234106	0.272811	6.91208	-0.0168583	0.0273927	0.0427264	-1.10402	1	0	0.069106	20.3718
000586	2000	2	0.774563	1.48581	13.29	0.00165	0.204334	20.5108	0.176825	0.964338	0.0709482	0.140339	1.92986	-9.41074	1.34665	0.0258749	0.0807206	3.09067	0	0	0.087126	20.5108
000587	2000	2	1.11521	1.77215	11.72	0.00165	0.129627	20.6918	0.204778	0.753622	0.603722	0.151855	2.44722	-14.3067	1.73821	0.0266861	0.0977172	10.1881	0	0	0.096045	20.6918
000589	2000	2	0.235428	0.206592	9.57	0.00165	0.556966	20.8708	0.323929	-0.0878304	-0.0376172	0.133685	0.0702168	2.89019	0.624932	0.0486963	0.0930022	4.29318	1	0	0.070732	20.8708
000590	2000	2	2.19341	0.258591	43.95	0.00165	0.52492	21.1568	0.061661	2.71908	0.68166	0.202757	-0.181685	9.33074	-1.60496	0.0522787	0.0935402	2.29519	0	0	0.067164	21.1568
000591	2000	2	1.12004	1.0193	14.85	0.00165	-0.0310358	20.0631	0.156229	0.717607	0.189738	0.122075	0.85474	3.48753	0.0908768	0.0351833	0.049528	2.51876	0	0	0.082282	20.0631
000592	2000	2	0.510203	0.637233	5.99	0.00165	0.201127	20.0693	0.110184	-0.124789	-0.0348685	0.294052	0.379092	5.47076	0.485307	0.0414989	0.078264	0.471302	0	0	0.08642	20.0693
000593	2000	2	1.23898	0.840218	17.35	0.00165	-0.0164186	19.8329	0.196542	0.190229	0.0931156	0.238953	0.534053	6.48853	-0.0214997	0.0171673	0.0365708	0.636785	1	0	0.075	19.8329
000594	2000	2	0.368853	0.847045	9.95	0.00165	0.15802	20.9785	0.296482	1.02841	0.180186	0.0458265	0.709049	2.80867	0.398892	0.0389461	0.058617	8.71878	0	0	0.065934	20.9785
000595	2000	2	0.140981	0.77056	14.27	0.00165	0.41543	20.4627	0.168886	0.640065	0.265075	0.0849711	0.660616	2.33004	0.992118	0.0517771	0.0949382	8.32367	1	0	0.094964	20.4627
000596	2000	2	0.264007	0.773761	16.38	0.00165	0.0370222	19.6073	0.267399	0.0725476	0.0713252	0.547173	0.688978	1.7968	0.548513	0.0172008	0.0357074	0.13808	1	0	0.060976	19.6073
000597	2000	2	2.08023	0.641445	6.78	0.00165	0.130235	20.4191	0.597345	0.130183	0.0204329	0.147941	0.0450962	12.6384	-0.394	0.0186075	0.0434298	0.512638	0	0	0.066742	20.4191
000598	2000	2	0.170399	0.958421	14.23	0.00165	0.0594726	20.8023	0.236824	0.683367	0.0938023	0.131507	0.8089	3.16877	0.964475	0.0224062	0.0485188	0.674185	1	0	0.054315	20.8023
000599	2000	2	0.0870656	0.876675	11.08	0.00165	0.07617	20.0919	0.297834	0.162893	0.0730756	0.207219	0.776203	2.15739	1.22156	0.0251274	0.0525514	0.374472	0	0	0.081169	20.0919
000600	2000	2	0.447788	0.958378	12.77	0.00165	0.359758	20.0277	0.160532	0.338768	0.0162585	0.278265	1.13094	-3.65708	1.04076	0.0638292	0.099823	3.51508	0	0	0.093333	20.0277
000601	2000	2	1.577	0.931023	9.12	0.00165	0.00164172	20.5836	0.400219	0.179878	0.225079	0.157669	0.513983	8.83829	-0.0497739	0.0174762	0.036206	0.541551	0	0	0.06476	20.5836
000603	2000	2	1.93042	1.14209	11.31	0.00165	0.252228	19.5911	0.106101	0.104045	0.0192152	0.353251	1.56022	-8.86141	2.35734	0.0211134	0.0635326	0.445752	1	0	0.088799	19.5911
000605	2000	2	2.22492	0.705213	17.15	0.00165	0.109107	19.684	0.0932945	0.825057	0.59175	0.266683	0.0917514	13.0011	-0.300573	0.0589184	0.0883238	2.60351	0	0	0.090852	19.684
000606	2000	2	0.544595	1.37114	19.8	0.00165	0.0611573	19.7716	0.129798	0.814341	0.168012	0.391239	1.5922	-4.68488	1.61099	0.0257968	0.05841	0.180103	0	0	0.088757	19.7716
000607	2000	2	0.302562	0.450546	10.09	0.00165	0.0124113	19.9337	0.19227	0.391617	0.237553	0.172481	0.327624	2.60508	0.0846062	0.0291476	0.0333974	-0.355551	0	0	0.061307	19.9337
000608	2000	2	0.303537	0.96024	41.92	0.00165	0.208164	21.6005	0.0469943	2.35122	1.01452	0.133636	1.01939	-1.25346	0.782394	0.061278	0.095569	12.1018	1	0	0.099635	21.6005
000609	2000	2	1.39224	0.866618	13.06	0.00165	0.00998086	20.2797	0.223583	0.247712	0.119691	0.299357	0.457296	8.67475	-0.0629379	0.029001	0.0411736	0.541194	0	0	0.057365	20.2797
000610	2000	2	0.953296	1.31697	11.04	0.00165	0.160456	19.9257	0.14221	-0.0246503	0.113712	0.233494	1.66889	-7.45812	1.78907	0.0240499	0.0684298	1.57536	0	0	0.079079	19.9257
000611	2000	2	0.333138	0.842618	7.73	0.00165	0.102647	20.1845	0.248383	0.136351	0.118204	0.138097	0.791191	1.08988	0.558333	0.0318665	0.0430724	1.48322	0	0	0.085635	20.1845
000612	2000	2	0.213216	1.12564	11.04	0.00165	0.206215	20.6552	0.201087	0.520761	0.118734	0.174537	1.32092	-4.1386	0.344811	0.0290855	0.0726068	2.55577	0	0	0.062353	20.6552
000613	2000	2	0.0291332	0.492668	6.37	0.00165	0.0689382	19.476	0.189953	-0.221204	-0.187158	0.24341	0.537774	-0.955942	0.480526	0.0128755	0.0341374	0.587538	0	0	0.05037	19.476
000615	2000	2	1.62096	0.701718	11.19	0.00165	0.100813	20.2148	0.220733	0.0957136	0.0518093	0.221118	0.276043	8.66384	-0.398222	0.0278245	0.0484744	0.238304	0	0	0.08	20.2148
000616	2000	2	2.6822	1.42861	15.8	0.00165	0.330523	20.096	0.247468	0.121233	0.147006	0.230444	2.18401	-16.0092	3.1755	0.0386995	0.0817698	2.94213	1	0	0.090952	20.096
000617	2000	2	1.76424	1.27056	10.11	0.00165	0.1551	19.6103	0.184965	0.363487	0.119085	0.456402	1.67264	-8.52132	3.01489	0.0408508	0.0752974	0.432523	0	0	0.091316	19.6103
000619	2000	2	1.10992	0.553874	24.77	0.00165	0.288443	20.2638	0.0892208	1.45097	0.100299	0.341202	0.173801	8.05486	0.00170388	0.03491	0.055699	0.153806	1	0	0.086979	20.2638
000620	2000	2	0.54728	1.36898	13.69	0.00165	-0.0132066	21.2637	0.200877	1.26676	0.525326	0.043605	1.45301	-1.78086	0.0835974	0.04433	0.0659356	9.6527	0	0	0.099749	21.2637
000621	2000	2	0.869605	1.35704	13.95	0.00165	0.00775666	20.4706	0.136918	0.00436047	0.181197	0.187324	1.60672	-5.29142	1.75668	0.0213177	0.050897	2.47679	0	0	0.076456	20.4706
000622	2000	2	0.998815	1.48944	12.24	0.00165	0.32445	20.5099	0.138889	0.280171	0.31858	0.286422	2.02261	-11.2993	1.40545	0.040482	0.0960452	6.79191	1	0	0.093771	20.5099
000623	2000	2	1.23412	0.761833	15.17	0.00165	-0.0354132	20.9796	0.225445	0.297506	0.136903	0.0891441	0.52858	4.94331	-0.0354144	0.0273339	0.0359038	2.48535	0	0	0.068354	20.9796
000625	2000	2	1.97338	0.450151	4.2	0.00165	0.0670771	20.3746	0.459524	-0.00756735	-0.00756735	0.16321	-0.250993	14.8593	-0.501885	0.0125693	0.0351066	-0.380949	1	0	0.058712	20.3746
000626	2000	2	0.949639	1.2957	32.6	0.00165	0.0710608	20.4133	0.0693252	1.84196	0.522549	0.238075	1.46087	-3.50051	2.30342	0.0343505	0.0656156	0.218801	0	0	0.088145	20.4133
000627	2000	2	0.0881124	0.633688	16.31	0.00165	-0.00101027	20.7155	0.232986	2.08192	0.222787	0.0751769	0.486527	3.11877	0.768978	0.0539312	0.074609	6.69235	0	0	0.080375	20.7155
000628	2000	2	0.409003	1.16405	11.44	0.00165	-0.00512973	20.7116	0.326049	0.378985	0.0820012	0.156762	1.07474	1.89282	0.842707	0.0168836	0.0416372	0.654635	0	0	0.097439	20.7116
000629	2000	2	0.666247	0.737197	6.66	0.00165	0.299134	21.4147	0.600601	-0.127529	0.00988156	0.0949438	0.506076	4.89812	0.549866	0.0375349	0.0805512	3.11063	1	0	0.074166	21.4147
000630	2000	2	0.0476448	1.0276	7.86	0.00165	0.0061252	20.4964	0.375318	0.341691	0.0742966	0.142186	1.04187	-0.302318	0.824974	0.0190315	0.0379586	0.884514	0	0	0.073864	20.4964
000631	2000	2	1.0832	-0.00674817	14.49	0.00165	0.58021	20.6321	0.207039	-0.114961	-0.0408037	0.138323	-0.650914	13.6518	-0.0724376	0.0428525	0.0933454	6.13148	0	0	0.064111	20.6321
000632	2000	2	0.655146	0.599333	9.4	0.00165	0.073877	19.7655	0.312766	0.0757723	0.0139055	0.460872	0.321708	5.88368	0.583503	0.0209006	0.0454262	0.215079	1	0	0.068687	19.7655
000633	2000	2	0.17987	0.628262	43.24	0.00165	0.145907	21.6419	0.0342276	1.13016	0.096946	0.260976	0.497257	2.77638	1.47296	0.0400097	0.0545916	-1.0667	0	0	0.046871	21.6419
000635	2000	2	3.28384	0.985859	18.35	0.00165	0.616513	20.414	0.178202	0.32632	0.147768	0.301312	1.72923	-15.7542	3.18743	0.0556424	0.0972604	6.80528	0	0	0.087919	20.414
000636	2000	2	0.321437	1.4462	32	0.00165	-0.0100156	21.7101	0.0965625	1.68319	0.424729	0.0738757	1.55354	-2.27491	0.921423	0.0139462	0.0626656	4.2011	0	0	0.09585	21.7101
000637	2000	2	1.52919	1.07725	13.4	0.00165	0.281878	20.4189	0.21194	0.300138	0.144742	0.127027	1.64115	-11.9506	1.86653	0.034861	0.0783142	3.95527	0	0	0.061062	20.4189
000638	2000	2	0.165795	0.935092	7.52	0.00165	0.100989	20.3149	0.325798	-0.03125	-0.0115942	0.193204	0.785146	3.17778	1.33614	0.0492471	0.070195	2.69055	0	0	0.084245	20.3149
000639	2000	2	0.0966943	0.571849	15.83	0.00165	0.144618	20.0682	0.0473784	0.195675	0.467593	0.472789	0.664409	-1.96161	0.346511	0.0358938	0.0500544	1.21976	0	0	0.057054	20.0682
000650	2000	2	0.114624	0.912977	11.48	0.00165	0.142912	19.5912	0.221254	0.4126	0.0591142	0.402885	0.910636	0.0496188	0.942867	0.0167414	0.0490634	0.256963	1	0	0.086099	19.5912
000651	2000	2	0.691037	0.776167	16.6	0.00165	0.0167737	21.3181	0.208434	0.0375221	0.106664	0.106202	0.42239	7.49756	0.751682	0.0146444	0.0410656	-0.0874605	1	0	0.063817	21.3181
000652	2000	2	0.259703	1.1548	15.82	0.00165	0.0558192	21.2385	0.154235	0.368028	0.0149303	0.0791298	1.20165	-0.992914	1.27321	0.0220246	0.0503406	2.51129	1	0	0.05961	21.2385
000655	2000	2	0.632303	0.649321	13.57	0.00165	0.0779028	19.9801	0.17465	-0.145562	-0.0276015	0.229877	0.320425	6.97028	0.598725	0.0160149	0.0370244	0.490809	0	0	0.070556	19.9801
000656	2000	2	0.207648	1.12927	7.1	0.00165	0.175758	20.0756	0.228169	-0.190599	-0.0863277	0.287621	1.26416	-2.85856	1.07283	0.0266584	0.0603016	0.358045	0	0	0.074241	20.0756
000657	2000	2	0.657394	1.08172	11.8	0.00165	-0.00249379	20.5947	0.182203	0.214224	0.0102642	0.176231	0.932148	3.16984	0.496076	0.0205439	0.0390496	-0.0541572	0	0	0.08318	20.5947
000659	2000	2	0.126674	0.908359	10.24	0.00165	0.0243885	21.0229	0.246094	0.218619	0.227561	0.121956	0.850127	1.17068	1.07091	0.0239085	0.0440936	1.51309	0	0	0.072727	21.0229
000660	2000	2	0.0902356	0.866625	13.82	0.00165	0.0730001	20.1132	0.192475	-0.0183206	0.0889077	0.218801	0.936465	-1.48009	0.379955	0.0305025	0.0480184	1.03395	0	0	0.068698	20.1132
000661	2000	2	0.413609	1.25633	11.38	0.00165	0.0282091	20.6269	0.310193	0.166342	0.173043	0.165387	1.23342	0.485592	0.758743	0.0243181	0.0513872	0.779271	0	0	0.09617	20.6269
000662	2000	2	1.89939	1.52524	9.06	0.00165	0.222665	19.6719	0.173289	0.116125	-0.0476316	0.269739	2.18325	-13.9452	2.6321	0.0448027	0.097384	2.56104	0	0	0.1	19.6719
000663	2000	2	0.234695	0.912638	14.96	0.00165	-0.0383535	20.602	0.199866	0.438027	0.00193937	0.0636788	0.943945	-0.663488	1.18204	0.0178684	0.0301384	3.42185	0	0	0.079545	20.602
000665	2000	2	0.987723	0.984823	18.76	0.00165	0.434804	20.3972	0.114072	0.586382	0.218278	0.0776335	1.17704	-4.10551	1.79928	0.04271	0.0901292	8.31881	1	0	0.077336	20.3972
000666	2000	2	0.479213	1.02088	9.3	0.00165	-0.0428893	19.181	0.189247	0.595389	0.126605	0.289008	1.22745	-4.37777	1.16825	0.0293431	0.0481116	0.801661	0	0	0.07722	19.181
000667	2000	2	0.847816	1.19332	8.75	0.00165	0.124441	20.137	0.235429	-0.310834	0.0528596	0.428653	1.4097	-4.58567	1.53066	0.0185559	0.0548928	-0.470196	0	0	0.099888	20.137
000668	2000	2	2.1045	0.612459	24.44	0.00165	0.526809	20.4808	0.110475	0.92651	0.230938	0.248106	1.09583	-10.3793	2.0192	0.0337483	0.0747254	0.917125	1	0	0.066151	20.4808
000669	2000	2	0.256978	0.413025	22.7	0.00165	-0.0498592	20.0729	0.0162996	0.548694	0.358973	0.590867	0.237031	3.72983	0.352376	0.0391896	0.0432158	2.9296	0	0	0.049965	20.0729
000670	2000	2	0.935435	0.772801	12.7	0.00165	0.314419	21.136	0.24252	-0.249761	0.0179261	0.148975	0.804863	-0.67949	1.9501	0.0397603	0.075318	1.82875	1	0	0.069767	21.136
000671	2000	2	1.93593	1.10381	14.81	0.00165	0.438961	19.8817	0.113437	0.479069	0.0833764	0.146469	1.65373	-11.0553	2.43672	0.0254824	0.0829574	3.86021	0	0	0.064126	19.8817
000672	2000	2	0.463262	0.848543	19.48	0.00165	0.118544	20.043	0.088809	0.575185	0.369286	0.298254	0.796661	1.09955	1.3861	0.0428611	0.0630552	1.18295	1	0	0.068571	20.043
000673	2000	2	2.2824	1.67062	16.58	0.00165	0.120885	20.5555	0.092883	1.24793	0.766753	0.111109	2.48164	-16.8186	3.02793	0.0267018	0.0812504	6.29808	0	0	0.086993	20.5555
000676	2000	2	0.450951	0.697568	18.04	0.00165	-0.032272	19.927	0.133038	0.531686	0.362343	0.062296	0.30264	8.36968	1.27599	0.0455037	0.0443392	6.4743	0	0	0.073889	19.927
000677	2000	2	0.290387	0.831677	10.12	0.00165	0.12404	20.0529	0.152174	-0.206767	0.0613641	0.303369	0.709527	2.58871	1.66643	0.026457	0.0546152	-1.51138	1	0	0.085064	20.0529
000678	2000	2	0.840836	1.10631	9.43	0.00165	0.10517	20.1652	0.431601	-0.118926	0.0812245	0.187029	1.47906	-7.89977	1.15155	0.0235389	0.0584092	2.25868	0	0	0.085714	20.1652
000679	2000	2	0.160589	0.987522	15.68	0.00165	0.14288	20.6622	0.258929	0.619414	0.265007	0.250059	1.0899	-2.16967	0.926343	0.0192826	0.0554566	0.630702	1	0	0.064374	20.6622
000680	2000	2	1.24957	0.765246	5.46	0.00165	0.126455	20.7132	0.465201	0.0222738	0.05908	0.147098	0.390885	7.93381	-0.226412	0.0347668	0.0561784	1.44882	0	0	0.064801	20.7132
000681	2000	2	2.60914	1.28317	33.98	0.00165	0.432103	20.5602	0.0476751	1.86233	0.490566	0.215242	2.01261	-15.4589	2.57869	0.0408189	0.0924674	2.40752	1	0	0.06962	20.5602
000682	2000	2	1.03929	1.53387	33.45	0.00165	-0.0230047	23.256	0.0992526	2.29735	1.01176	0.0148144	1.88624	-7.46773	2.02909	0.0347914	0.0881906	63.9794	1	0	0.093352	23.256
000683	2000	2	0.262469	0.806009	6.08	0.00165	0.0744582	20.7504	0.345395	0.0281584	-0.0374512	0.253153	0.775785	0.640542	1.17986	0.0163726	0.0446616	-0.865369	1	0	0.077528	20.7504
000685	2000	2	2.86318	0.825697	31.75	0.00165	0.282736	20.7193	0.114961	1.45733	0.408532	0.0898174	1.15806	-7.04374	3.11724	0.0537306	0.093487	6.64455	1	0	0.080908	20.7193
000686	2000	2	0.143567	0.879031	11.21	0.00165	0.0825092	19.9457	0.29438	0.137501	0.155294	0.360275	0.687629	4.05637	0.969397	0.025329	0.0427958	0.265941	0	0	0.096106	19.9457
000687	2000	2	0.896333	0.553993	8.42	0.00165	0.10477	20.526	0.394299	-0.0178011	0.0938448	0.179146	0.203742	7.42284	0.380625	0.02611	0.0468598	1.3027	0	0	0.069794	20.526
000688	2000	2	1.87171	0.973538	14.08	0.00165	0.322918	21.0713	0.139915	0.52576	0.159212	0.0711022	1.27509	-6.44074	2.40841	0.0450384	0.0733786	4.77964	1	0	0.076923	21.0713
000690	2000	2	0.368793	1.20434	22.71	0.00165	0.384755	20.4196	0.115368	0.665862	0.131272	0.160367	1.50223	-6.31313	1.20248	0.0361266	0.0876444	3.94345	0	0	0.053839	20.4196
000691	2000	2	0.428683	1.01822	7.3	0.00165	0.183415	20.6723	0.330137	0.00162602	-0.0222222	0.188134	1.18015	-3.43186	1.13072	0.0308335	0.0695876	1.91494	0	0	0.081425	20.6723
000692	2000	2	3.20091	0.150471	11.54	0.00165	-0.00682397	20.7216	0.305026	-0.0742264	-0.102859	0.113689	-0.853966	21.287	-1.50591	0.0214707	0.0355808	0.575148	0	0	0.064516	20.7216
000693	2000	2	1.64496	1.60828	26.27	0.00165	0.229955	20.4861	0.0628093	0.603759	0.225157	0.151255	2.25712	-13.7507	2.08993	0.0324192	0.09351	2.2353	1	0	0.1	20.4861
000695	2000	2	1.82619	1.43139	12.36	0.00165	0.204211	20.1523	0.140777	-0.308369	0.111703	0.254457	2.01697	-12.4102	2.48044	0.0128287	0.0781244	2.13911	0	0	0.096909	20.1523
000697	2000	2	0.596442	1.27708	21.91	0.00165	0.055272	21.0147	0.11319	0.241113	0.271778	0.129112	1.44207	-3.49662	1.96009	0.0289886	0.067576	6.13541	0	0	0.094421	21.0147
000698	2000	2	0.364421	0.900981	6.06	0.00165	0.0902623	20.8494	0.491749	0.231623	-0.00359241	0.214321	0.979958	-1.67374	1.05271	0.0342007	0.0538494	-1.25809	0	0	0.091083	20.8494
000699	2000	2	1.77319	0.718965	6.5	0.00165	0.0727302	20.2263	0.398462	0.15458	0.0271647	0.260497	0.231374	10.3335	-0.360873	0.0235487	0.0455554	0.437254	1	0	0.083225	20.2263
000700	2000	2	0.42108	1.31759	13.9	0.00165	-0.039023	20.0988	0.178417	0.742128	0.275579	0.233583	1.39056	-1.54642	0.709114	0.0267672	0.0496442	1.85938	0	0	0.07156	20.0988
000701	2000	2	0.702345	1.60775	18	0.00165	0.0559271	21.4508	0.139444	0.61941	0.257952	0.0485802	2.05152	-9.40473	1.51703	0.0276065	0.0865614	15.2561	0	0	0.099823	21.4508
000702	2000	2	0.332541	0.851382	14.3	0.00165	0.0537064	20.3878	0.28951	-0.14811	0.0745359	0.145473	0.762857	1.8761	1.34838	0.0181346	0.0362602	1.03995	0	0	0.059683	20.3878
000703	2000	2	0.328365	1.05624	10.58	0.00165	0.0417538	20.0204	0.206049	0.12543	0.0389225	0.394673	0.960209	2.0351	1.01312	0.0181542	0.0462196	-0.164106	0	0	0.068441	20.0204
000705	2000	2	0.381161	1.24386	11.79	0.00165	0.215053	20.0894	0.171332	0.299378	0.102399	0.191228	1.47029	-4.79881	1.40129	0.0251856	0.0705588	1.59661	0	0	0.084404	20.0894
000707	2000	2	3.16722	-0.171842	10.41	0.00165	0.456354	20.7833	0.423631	0.0515493	-0.0580584	0.162374	-1.23362	22.5023	-1.77662	0.0330028	0.0839766	5.53016	1	0	0.064212	20.7833
000708	2000	2	1.49772	0.449092	4.91	0.00165	0.0430448	20.2431	0.794297	0.00213286	-0.00844142	0.229656	-0.0491815	10.5599	-0.296623	0.0112408	0.0273486	-0.302786	0	0	0.068143	20.2431
000709	2000	2	1.57874	0.412905	9.3	0.00165	0.0328641	21.0954	0.664516	0.0661963	0.0158165	0.0669813	-0.130382	11.5138	-0.332433	0.00767932	0.0275544	0.654963	0	0	0.062117	21.0954
000710	2000	2	2.07461	0.702809	10.24	0.00165	-0.0604804	19.5918	0.196289	0.490404	0.102341	0.206672	0.0992945	12.7902	-0.428158	0.0131325	0.0271648	0.818522	0	0	0.087302	19.5918
000711	2000	2	1.31916	1.23918	12.54	0.00165	0.126046	20.2783	0.211324	0.475402	0.325412	0.189007	1.52203	-5.99445	2.50867	0.0289978	0.0617016	2.82306	0	0	0.097663	20.2783
000712	2000	2	1.70345	0.498818	12.39	0.00165	-0.0321675	19.9724	0.186441	1.04214	0.0969892	0.150517	-0.111161	12.9272	-0.580258	0.0484946	0.044645	1.62897	1	0	0.086479	19.9724
000713	2000	2	0.82311	1.26036	17.98	0.00165	0.108918	20.7738	0.226363	0.500304	0.228379	0.139598	1.4745	-4.53843	1.77301	0.0273476	0.0688834	3.06574	1	0	0.077503	20.7738
000715	2000	2	0.969247	1.37479	8.89	0.00165	0.0694399	20.0435	0.281215	0.111634	0.123137	0.31677	1.80976	-9.21838	1.67856	0.0185143	0.0630768	1.49569	0	0	0.072082	20.0435
000716	2000	2	0.613046	1.24638	16.74	0.00165	0.213169	20.4792	0.142174	0.641822	0.0867388	0.0708331	1.49405	-5.24875	1.83468	0.0446819	0.0840042	6.50688	0	0	0.091656	20.4792
000717	2000	2	0.93714	0.487533	7.21	0.00165	0.00532158	20.4354	0.668516	0.138063	0.154872	0.208628	0.0409311	8.97834	0.207026	0.00997935	0.030112	-0.16667	0	0	0.055814	20.4354
000718	2000	2	0.415037	0.691914	6.54	0.00165	-0.0660022	20.2325	0.441896	0.435262	0.178733	0.291237	0.527246	3.4898	0.580598	0.0110881	0.030182	-0.970772	0	0	0.069204	20.2325
000719	2000	2	0.184267	0.79884	14.89	0.00165	-0.0116347	19.6791	0.144392	0.738739	0.406934	0.22401	0.611359	3.97329	0.728555	0.0418404	0.047186	0.792587	0	0	0.074387	19.6791
000720	2000	2	2.60437	1.44724	18.05	0.00165	0.38681	21.2477	0.138504	0.15615	0.138366	0.10675	2.2334	-16.661	3.27598	0.0472043	0.100023	15.3742	0	0	0.074838	21.2477
000721	2000	2	0.309494	0.831615	12.89	0.00165	0.230686	20.0608	0.200931	0.264479	0.0295031	0.178034	0.733244	2.08477	1.43168	0.0320959	0.0735784	3.46482	1	0	0.067391	20.0608
000722	2000	2	1.24392	1.05597	31.43	0.00165	0.631079	21.6453	0.0789055	1.73284	0.406136	0.0934458	1.42132	-7.74298	1.909	0.0599523	0.100115	7.51465	1	0	0.076652	21.6453
000723	2000	2	0.233814	0.914349	9.27	0.00165	0.0481986	20.0313	0.374326	0.038396	0.0901087	0.259375	0.775734	2.93767	1.07503	0.0275395	0.0550396	0.532948	0	0	0.087416	20.0313
000727	2000	2	0.0624028	1.33391	11.89	0.00165	0.00256077	20.6479	0.211102	0.413794	0.27863	0.0985472	1.44399	-2.33279	0.835914	0.0197288	0.05426	3.98518	0	0	0.076865	20.6479
000728	2000	2	2.26967	0.363973	10.04	0.00165	0.791199	20.7665	0.312749	0.0992807	0.0467209	0.229226	-0.0957403	9.74266	-1.26606	0.0602095	0.100272	13.2596	0	0	0.061564	20.7665
000729	2000	2	1.63795	0.692766	14.27	0.00165	-0.0804255	21.4435	0.301331	0.472668	0.058062	0.0221667	0.192156	10.6094	-0.229592	0.0212705	0.022664	6.49635	0	0	0.05151	21.4435
000731	2000	2	0.866798	0.791186	17.5	0.00165	-0.0396016	20.2832	0.260571	0.337285	0.147643	0.228533	0.484707	6.49519	0.531451	0.0210503	0.0364542	0.442859	0	0	0.069835	20.2832
000732	2000	2	1.08591	0.92289	11.5	0.00165	0.0419051	20.042	0.222609	0.5185	0.248028	0.315912	1.21507	-6.19213	1.27023	0.037568	0.052935	0.544082	1	0	0.068755	20.042
000733	2000	2	0.962238	1.6494	25.93	0.00165	0.112179	21.9613	0.145006	1.83981	0.794912	0.0263047	2.18069	-11.2596	1.61093	0.0281218	0.090406	30.1233	0	0	0.095192	21.9613
000735	2000	2	2.69628	0.405999	7.61	0.00165	0.0552909	20.4446	0.304862	0.00704495	-0.0897553	0.173126	-0.348285	15.9855	-1.16873	0.0316881	0.0452996	-1.14621	0	0	0.065863	20.4446
000736	2000	2	1.13481	1.26777	22.68	0.00165	0.259048	19.9327	0.0828924	0.599779	0.113246	0.290246	1.70843	-9.33885	1.68401	0.0169479	0.0846512	1.48934	0	0	0.06433	19.9327
000737	2000	2	0.21115	0.894426	7.12	0.00165	0.0594437	20.8611	0.307584	0.228407	0.0633904	0.132545	0.789217	2.2297	0.747992	0.0150942	0.0443208	-1.776	1	0	0.060381	20.8611
000738	2000	2	1.45868	0.564792	5.96	0.00165	0.137929	20.5132	0.533557	-0.0681029	0.0254888	0.118748	0.255818	6.54808	-0.452149	0.018691	0.0403698	1.08598	1	0	0.063408	20.5132
000739	2000	2	1.48526	1.7983	13.19	0.00165	0.0821621	20.6963	0.141774	0.159474	0.480513	0.173904	2.5154	-15.1975	1.93162	0.0216575	0.0947424	10.6143	0	0	0.099707	20.6963
000750	2000	2	1.40393	1.07148	16.26	0.00165	0.0737554	20.5555	0.295203	0.0314614	0.158662	0.113724	0.943361	2.71512	-0.201497	0.0289603	0.052052	2.04299	1	0	0.081813	20.5555
000751	2000	2	1.08273	0.986683	9.01	0.00165	0.0583438	20.9191	0.329634	-0.0967042	0.231886	0.0937301	1.1431	-3.31485	2.12712	0.0275248	0.047098	1.88414	0	0	0.07177	20.9191
000752	2000	2	0.241307	0.665061	26.14	0.00165	0.0852527	20.8285	0.079189	1.86708	0.324335	0.0923329	0.377571	6.09275	0.453969	0.0389032	0.0483788	1.51286	0	0	0.050613	20.8285
000753	2000	2	0.563874	1.6162	15.7	0.00165	0.0591617	20.8375	0.173885	0.631647	0.441096	0.0685029	2.07055	-9.62904	1.28553	0.0281521	0.0887788	11.8803	0	0	0.090357	20.8375
000755	2000	2	1.09063	1.79612	12.39	0.00165	0.184073	21.0256	0.200969	1.09433	0.163041	0.0801766	2.47822	-14.4557	1.57718	0.0269456	0.0961056	8.72212	0	0	0.091317	21.0256
000756	2000	2	0.511027	0.461196	25.63	0.00165	0.594246	19.585	0.0811549	0.825773	0.275619	0.829758	0.231571	4.86643	1.63835	0.0546053	0.100092	0.322324	1	0	0.06922	19.585
000757	2000	2	0.940642	1.09576	13.17	0.00165	0.193453	20.3428	0.215642	0.0763956	0.121044	0.168901	1.3017	-4.3644	1.7456	0.0527643	0.084454	3.05772	1	0	0.09375	20.3428
000758	2000	2	2.06361	1.54233	14.53	0.00165	0.162611	21.5261	0.161046	0.119537	0.600013	0.0547847	2.17284	-13.3623	2.58829	0.0276649	0.0780512	11.7175	1	0	0.099656	21.5261
000759	2000	2	0.469356	1.0314	8.48	0.00165	0.0042589	20.6791	0.305425	-0.349787	0.194081	0.0919318	0.865607	3.51355	0.882452	0.0184491	0.0359628	0.111879	0	0	0.095059	20.6791
000760	2000	2	1.78785	0.670619	15.01	0.00165	-0.0599894	20.4722	0.238508	0.35421	0.0521507	0.125199	0.210668	9.74772	-0.586305	0.0253349	0.0310786	1.0292	0	0	0.074597	20.4722
000761	2000	2	1.55729	0.49415	5.07	0.00165	0.0330496	20.2263	0.544379	0.126416	0.0272354	0.200335	0.00102113	10.4508	-0.297514	0.0141408	0.0322986	-0.741834	0	0	0.060206	20.2263
000762	2000	2	0.960991	0.882912	11.78	0.00165	0.0840563	20.6257	0.184211	-0.0671852	0.0944429	0.139208	1.16196	-5.91393	1.43905	0.0178447	0.0454506	-0.670575	0	0	0.064111	20.6257
000766	2000	2	1.65952	0.595908	11.03	0.00165	0.0508275	20.8605	0.25476	0.351262	0.185532	0.119639	0.220988	7.94566	-0.386341	0.0362282	0.0527946	4.02794	0	0	0.061922	20.8605
000767	2000	2	1.62024	1.58076	19.77	0.00165	0.244874	21.5872	0.10521	0.380484	0.439227	0.0640137	2.23368	-13.8372	2.51699	0.0433377	0.0920364	18.0755	0	0	0.070155	21.5872
000768	2000	2	0.118863	1.19049	13.5	0.00165	-0.135154	21.1804	0.260741	1.18017	0.128187	0.0474377	1.09356	2.05421	1.43405	0.0248793	0.0388084	9.1867	0	0	0.069155	21.1804
000776	2000	2	1.58839	0.632529	14.9	0.00165	-0.0550158	20.3589	0.221477	0.0782082	0.14471	0.0893772	0.145636	10.3187	-0.239695	0.0147915	0.0247536	-0.315244	0	0	0.064155	20.3589
000777	2000	2	0.354187	1.03298	10.16	0.00165	0.183898	20.0052	0.225394	0.0202509	0.052823	0.381043	0.902595	2.76333	1.13078	0.0207401	0.0633364	-0.0548783	1	0	0.074038	20.0052
000778	2000	2	0.171215	0.897855	11.22	0.00165	0.0286183	21.1007	0.299465	0.545705	0.296455	0.0905486	0.701391	4.16363	0.658202	0.0369504	0.0471138	2.03305	1	0	0.06437	21.1007
000779	2000	2	1.42176	0.84847	8.54	0.00165	0.28838	20.2116	0.425059	-0.0216657	0.0184676	0.186601	1.1941	-7.32491	1.78414	0.0167524	0.0716534	2.62606	0	0	0.082424	20.2116
000780	2000	2	0.507584	0.965645	11.58	0.00165	0.0240378	20.8038	0.219344	0.798423	0.138098	0.070333	0.767683	4.19541	0.670114	0.0286958	0.0393154	3.63973	0	0	0.082019	20.8038
000782	2000	2	0.832814	0.481437	7.84	0.00165	0.340815	20.4799	0.343112	0.00343603	-0.0118522	0.246106	0.104379	7.99096	0.306108	0.0482934	0.0940372	3.52583	1	0	0.068017	20.4799
000783	2000	2	1.04657	0.522495	4.51	0.00165	0.0670391	20.7771	0.456763	-0.0785971	0	0.113279	0.233567	6.12322	-0.100193	0.0113293	0.0276134	-0.497618	0	0	0.060294	20.7771
000785	2000	2	0.248003	1.30092	13.61	0.00165	0.114833	20.357	0.217487	0.214147	0.305144	0.121923	1.43221	-2.7825	1.42048	0.0302546	0.0642942	3.36766	1	0	0.090265	20.357
000786	2000	2	1.15977	0.890861	15.7	0.00165	0.706704	21.0437	0.176433	0.209217	0.0993349	0.154677	1.30495	-8.77572	1.52105	0.056711	0.100062	15.0108	0	0	0.081081	21.0437
000788	2000	2	0.906397	1.16829	8.6	0.00165	0.0801216	19.8692	0.351163	0.0786814	0.0311307	0.34114	1.12775	11.2366	1.29413	0.0353331	0.050331	-0.171667	1	0	0.089866	19.8692
000789	2000	2	0.833503	0.709484	6.99	0.00165	0.129417	20.465	0.218884	0.184248	0.0334511	0.0996932	0.676294	0.703406	1.6981	0.025264	0.0493738	2.22295	1	0	0.069565	20.465
000790	2000	2	0.436228	1.09607	22.7	0.00165	0.0630617	19.9534	0.122907	0.127152	0.108702	0.235505	1.12431	-0.59855	1.3586	0.0291931	0.0495994	1.24012	0	0	0.073116	19.9534
000791	2000	2	0.093336	1.28013	8.12	0.00165	0.0695812	20.2818	0.23399	0.595783	0.134729	0.130916	1.41031	-2.75887	1.01993	0.0295121	0.0579148	1.43386	0	0	0.077266	20.2818
000792	2000	2	1.29652	1.54556	14.9	0.00165	0.139254	20.6913	0.154362	0.654245	0.149645	0.102409	2.09296	-11.601	1.81712	0.0193222	0.0764894	4.23386	0	0	0.077498	20.6913
000793	2000	2	0.405259	1.42235	24.19	0.00165	0.00667382	21.6066	0.102522	3.0186	0.431394	0.054965	1.52449	-2.16457	0.762658	0.0498647	0.0744604	10.4299	0	0	0.099779	21.6066
000795	2000	2	0.942183	1.01082	7.86	0.00165	0.0991903	20.3546	0.264631	0.0874072	0.146061	0.153007	0.806746	4.32495	0.301367	0.0232892	0.0482696	0.968244	0	0	0.075497	20.3546
000796	2000	2	2.70147	1.44539	15.31	0.00165	0.241041	20.5722	0.230568	-0.104415	0.207855	0.191534	2.17004	-15.3576	3.31192	0.0274126	0.079789	2.29175	0	0	0.07875	20.5722
000797	2000	2	0.299415	1.15473	9.08	0.00165	0.0139979	20.6278	0.345815	0.222993	0.200028	0.189083	1.2412	-1.83259	1.23175	0.0238197	0.0494774	0.949518	0	0	0.07646	20.6278
000798	2000	2	0.238622	0.820331	10.9	0.00165	0.0850856	20.3474	0.344954	0.144991	0.025574	0.188981	0.73344	1.84148	0.854013	0.0234787	0.0481868	0.42034	0	0	0.062281	20.3474
000799	2000	2	1.22637	0.847451	14	0.00165	-0.0219456	21.1297	0.267143	-0.0986848	0.063248	0.107441	0.540263	6.51019	-0.0271048	0.01818	0.0333782	0.897867	0	0	0.062439	21.1297
000800	2000	2	2.81364	0.119702	4.92	0.00165	0.0385368	21.7114	0.585366	-0.0204323	-0.00211626	0.0588992	-0.819065	19.8952	-1.17279	0.0220307	0.0424142	-0.292269	0	0	0.064384	21.7114
000801	2000	2	0.311406	0.915482	64.29	0.00165	0.249615	21.3881	0.025976	2.51811	1.20044	0.293092	0.89308	0.422591	0.152188	0.0584814	0.089476	2.75815	1	0	0.100028	21.3881
000802	2000	2	0.866584	0.755623	15.09	0.00165	0.240336	20.1931	0.187541	0.386589	0.107553	0.160354	0.534586	4.68443	0.31383	0.0337239	0.06422	2.3734	1	0	0.071856	20.1931
000803	2000	2	0.179651	0.6637	14.66	0.00165	0.424416	20.125	0.133015	0.207983	0.15635	0.200599	0.67012	-0.136064	0.051794	0.0545959	0.085043	2.37407	1	0	0.080408	20.125
000806	2000	2	0.485144	1.31643	31.4	0.00165	-0.00923442	20.9899	0.103185	3.05017	0.701996	0.137722	1.46851	-3.22303	1.65602	0.0206916	0.0513316	2.16721	0	0	0.099606	20.9899
000807	2000	2	0.839296	0.720921	6.95	0.00165	0.0792085	20.1363	0.343885	0.185189	0.0752789	0.233425	0.391865	6.97366	0.283338	0.0184984	0.037641	-0.156438	1	0	0.078459	20.1363
000809	2000	2	0.602469	0.543341	10.09	0.00165	0.116969	19.6824	0.200198	0.228859	0.0439703	0.214813	0.20854	7.0954	0.597577	0.0214166	0.0514176	0.478229	1	0	0.077559	19.6824
000810	2000	2	0.338577	0.79107	19.49	0.00165	0.221083	19.7811	0.151873	0.207575	0.00312974	0.292128	0.642412	3.15051	2.08159	0.0507465	0.0761572	1.10024	0	0	0.065545	19.7811
000811	2000	2	0.528427	1.30753	11.97	0.00165	0.0311517	19.6583	0.143693	0.102438	0.137399	0.525603	1.43556	-2.7133	1.63513	0.0176612	0.04928	0.122607	1	0	0.078159	19.6583
000812	2000	2	1.23193	1.4373	17.17	0.00165	0.126478	20.3375	0.157833	0.408173	0.116655	0.140421	1.90129	-9.83338	1.65269	0.021905	0.075516	4.19473	0	0	0.067597	20.3375
000813	2000	2	0.259595	1.09059	15.48	0.00165	0.089257	20.993	0.122739	0.596397	0.164072	0.0765118	1.1202	-0.6274	1.58404	0.0390183	0.0689458	5.66735	0	0	0.07288	20.993
000815	2000	2	0.691131	0.751943	11.97	0.00165	0.1504	20.2099	0.274018	0.45317	0.206758	0.110205	0.521524	4.88326	0.0230382	0.0549111	0.0684496	4.90876	0	0	0.076923	20.2099
000816	2000	2	0.58704	1.13936	10.31	0.00165	0.168601	20.626	0.312318	0.144185	0.11096	0.124762	1.31368	-3.69441	1.69265	0.0451209	0.0755666	5.33663	0	0	0.084622	20.626
000818	2000	2	0.0808572	0.896395	6.44	0.00165	0.0645439	20.1778	0.436335	0.0223117	-0.0517852	0.285766	0.888467	0.168002	0.822934	0.0243243	0.0436234	-0.29535	1	0	0.075027	20.1778
000819	2000	2	1.12431	0.714288	11.01	0.00165	0.0489106	20.1675	0.135332	-0.0401865	0.00867448	0.34412	0.332242	8.09668	0.468787	0.0260492	0.0561246	0.172581	0	0	0.061719	20.1675
000820	2000	2	1.05135	0.56584	7.91	0.00165	0.0615178	19.8726	0.262958	0.326594	-0.0437074	0.32677	0.0940219	10.0818	0.842951	0.018149	0.04789	-0.300061	0	0	0.090812	19.8726
000821	2000	2	2.86418	1.7371	10.99	0.00165	0.0853994	20.6253	0.343039	0.188678	0.203567	0.122763	2.60393	-18.3707	3.40237	0.0252772	0.078038	4.97941	0	0	0.096674	20.6253
000822	2000	2	0.168095	0.953102	8.17	0.00165	0.095002	20.7035	0.351285	0.0988143	0.0405107	0.138117	0.836513	2.42224	1.09907	0.0335285	0.0612696	1.5105	0	0	0.094984	20.7035
000823	2000	2	0.991586	1.20515	10.05	0.00165	0.0554242	21.0298	0.193035	0.273123	0.236087	0.155248	1.38145	-3.73632	2.1324	0.0255994	0.052179	2.90931	0	0	0.078014	21.0298
000825	2000	2	1.80537	-0.0499254	7.24	0.00165	-0.0362918	21.7221	0.29558	1.56251	0.1574	0.0324974	-0.724613	14.2986	-0.876237	0.0317945	0.0295226	3.40168	0	0	0.068627	21.7221
000826	2000	2	0.669785	0.84977	9.11	0.00165	0.0841532	19.8426	0.282108	-0.0749001	0.0294432	0.343927	0.599112	5.31217	0.516509	0.0108851	0.0411614	0.0159933	1	0	0.069813	19.8426
000827	2000	2	1.09296	0.777413	17.4	0.00165	-0.00451581	19.7839	0.168966	0.0677639	0.133118	0.248007	0.430489	7.45448	0.37575	0.00892536	0.0282478	-0.0497907	0	0	0.060116	19.7839
000828	2000	2	1.04762	1.00623	17.04	0.00165	0.80919	21.9809	0.150822	1.00018	0.238144	0.0437098	1.42504	-8.87579	1.49012	0.0463929	0.0999924	16.805	0	0	0.080158	21.9809
000829	2000	2	0.397388	0.893353	18.47	0.00165	0.275048	20.2129	0.177044	0.375212	-0.117947	0.633053	0.721807	3.63556	0.983412	0.0311378	0.0717128	-0.697856	0	0	0.046852	20.2129
000830	2000	2	0.227235	0.814476	13.62	0.00165	-0.000899543	20.3391	0.249633	0.117398	0.0640928	0.143187	0.754126	1.27899	1.25162	0.0190025	0.03669	0.951113	0	0	0.072256	20.3391
000831	2000	2	0.414887	1.16213	8.01	0.00165	-0.00912184	20.2137	0.318352	0.588629	0.15616	0.167995	1.02789	2.84497	1.20635	0.0196938	0.0419692	0.334504	1	0	0.087065	20.2137
000832	2000	2	1.15412	0.655609	8.5	0.00165	0.0425697	20.3864	0.449412	0.43776	0.0640603	0.152999	0.25352	8.52145	0.147589	0.021964	0.038487	-0.318262	0	0	0.092018	20.3864
000833	2000	2	1.60741	0.680811	6.92	0.00165	0.129067	20.132	0.339595	0.0980694	0.0625012	0.182978	0.24483	9.23971	-0.367567	0.0377308	0.057981	1.08095	1	0	0.078303	20.132
000835	2000	2	0.156002	1.23125	31.65	0.00165	0.0180075	19.8729	0.0764613		0.0740446	0.279325	1.25122	-0.423153	0.955325	0.0194206	0.0472486	0.255568	0	0		19.8729
000836	2000	2	0.568791	1.32414	34.39	0.00165	-0.002223	21.0168	0.13027	0.652343	0.129316	0.0523323	1.33116	-0.148874	0.555972	0.0208048	0.0530038	6.98844	0	0	0.097823	21.0168
000837	2000	2	0.466849	1.27293	13.44	0.00165	0.067566	20.4211	0.223214	0.399786	0.153193	0.129363	1.4879	-4.55571	1.1647	0.0272945	0.0574314	1.88222	0	0	0.084084	20.4211
000838	2000	2	0.0205485	1.17714	14.21	0.00165	-0.0148404	19.3345	0.118227	0.435707	0.192042	0.277253	1.1611	0.339977	1.20888	0.0218908	0.0374778	0.784343	0	0	0.095007	19.3345
000839	2000	2	2.01636	1.51888	44.44	0.00165	0.259837	22.4772	0.0479298	1.3318	0.609429	0.0294233	2.13358	-13.0272	2.36458	0.0486406	0.0948344	23.6297	1	0	0.100038	22.4772
000848	2000	2	0.888057	0.741379	12.48	0.00165	-0.00959936	20.5881	0.141827	0.203153	0.0670751	0.129839	0.420171	6.80734	0.211584	0.019287	0.0327576	0.261076	0	0	0.06383	20.5881
000850	2000	2	0.660167	1.26317	12.48	0.00165	0.0479323	20.2517	0.217147	0.733302	0.111211	0.148937	1.47228	-4.4317	1.41616	0.0176618	0.0526612	1.29537	0	0	0.068047	20.2517
000851	2000	2	0.0410675	1.05309	10.57	0.00165	-0.0896524	19.9802	0.20246	0.503224	0.485889	0.313695	1.05315	-0.017945	1.18028	0.0380639	0.0497902	2.33478	0	0	0.089773	19.9802
000852	2000	2	0.603503	0.710693	11.81	0.00165	0.0594452	20.1965	0.221846	0.0796018	0.0640692	0.209521	0.732441	-0.460913	1.30234	0.0168598	0.0370556	-0.302468	1	0	0.071378	20.1965
000856	2000	2	0.484297	0.726314	8.97	0.00165	0.0305597	19.9214	0.274247	0.257602	0.0662645	0.188081	0.560851	3.50664	0.477767	0.0172426	0.0353896	0.0621638	0	0	0.078411	19.9214
000858	2000	2	0.971648	1.08302	32.75	0.00165	-0.0178853	22.0919	0.153893	0.318832	0.136183	0.0332305	0.917066	3.56596	0.490165	0.0226821	0.0441328	9.29775	1	0	0.052548	22.0919
000859	2000	2	0.536107	0.895044	12.92	0.00165	0.146819	20.4686	0.23452	0.126119	0.116069	0.117845	0.792485	2.20221	0.883963	0.034696	0.0667574	2.44173	1	0	0.078661	20.4686
000860	2000	2	2.01901	1.41429	12.01	0.00165	0.0832615	20.5497	0.228143	0.0031838	0.223201	0.134888	1.9548	-11.4551	2.69082	0.0341106	0.0708382	5.18398	0	0	0.075829	20.5497
000861	2000	2	0.602843	1.17018	15.72	0.00165	0.061977	19.3585	0.148855	0.080334	0.0504194	0.289347	1.28299	-2.39066	1.71559	0.0152811	0.0445054	0.774497	0	0	0.062577	19.3585
000862	2000	2	0.167529	1.46197	16.23	0.00165	-0.00288253	21.1022	0.151571	1.45469	0.486733	0.0564194	1.65861	-4.16736	1.19311	0.0124568	0.057729	6.98406	0	0	0.099531	21.1022
000863	2000	2	0.038486	1.49092	24	0.00165	0.0404682	19.964	0.1	0.74451	0.251636	0.185062	1.78283	-6.18639	0.752947	0.0337125	0.0728908	3.24901	0	0	0.099828	19.964
000868	2000	2	2.11841	0.0798751	7.86	0.00165	0.0691971	20.234	0.451654	-0.218867	-0.0613705	0.128954	-0.605205	14.5189	-0.740224	0.0233074	0.0401916	1.59255	0	0	0.065336	20.234
000876	2000	2	1.44517	1.14335	22.81	0.00165	0.0717595	20.6316	0.148619	0.615993	0.33562	0.138525	1.48709	-7.28487	2.4515	0.0342974	0.055148	2.24848	0	0	0.073868	20.6316
000877	2000	2	0.437825	1.00801	14.07	0.00165	0.147887	20.3716	0.229566	0.233872	0.0259876	0.141409	1.02627	-0.38714	1.73326	0.0251036	0.057819	0.892988	1	0	0.060606	20.3716
000878	2000	2	2.03068	0.343063	8.54	0.00165	0.0101922	21.3355	0.220141	0.336153	0.0107774	0.0678871	-0.349791	14.6836	-0.587442	0.0134136	0.0325728	-3.35356	0	0	0.098738	21.3355
000880	2000	2	0.0750342	0.766619	24.55	0.00165	0.140753	20.2351	0.203259	0.169515	0.235058	0.226321	0.561083	4.35592	1.10112	0.0300339	0.0486822	0.254536	1	0	0.070998	20.2351
000881	2000	2	1.12363	0.668218	36.78	0.00165	0.165976	20.9758	0.114736	1.17773	0.15299	0.0869152	0.295768	7.89331	0.113375	0.0229299	0.057125	1.73339	0	0	0.046318	20.9758
000882	2000	2	3.89435	1.63341	16.62	0.00165	0.323711	20.4328	0.120337	0.673342	0.514506	0.296697	2.87038	-22.0216	4.86391	0.0599354	0.0999368	4.32532	0	0	0.097812	20.4328
000883	2000	2	0.992835	0.579155	11.29	0.00165	0.00910398	20.2468	0.320638	0.0507875	0.0844708	0.159921	0.250292	6.96957	0.15034	0.0200173	0.0380518	0.0198485	0	0	0.074713	20.2468
000885	2000	2	1.42251	1.15775	15.96	0.00165	0.186725	20.6799	0.246241		0.109916	0.146543	1.53758	-8.04973	1.85048	0.0360337	0.0657802	0.359085	1	0		20.6799
000886	2000	2	0.62197	1.4776	8.56	0.00165	0.0986057	20.9996	0.61215	0.447449	0.144124	0.14713	1.86416	-8.19222	1.31848	0.0208919	0.0726104	1.03036	0	0	0.093897	20.9996
000887	2000	2	0.680075	1.16526	11.22	0.00165	0.149119	20.4817	0.285205	0.212018	0.0361292	0.111079	1.38118	-4.57585	1.75889	0.0436164	0.0770568	1.80214	0	0	0.087081	20.4817
000888	2000	2	0.228799	1.07668	13.36	0.00165	0.0268302	20.0967	0.250749	0.181734	0.0691472	0.161328	0.986409	1.91302	0.914207	0.0158763	0.0367462	0.609898	0	0	0.066806	20.0967
000889	2000	2	0.217662	1.28817	24.96	0.00165	-0.0533218	21.0218	0.0641026	2.5329	0.886735	0.105188	1.63959	-7.44756	0.898082	0.0393064	0.0702464	5.42692	0	0	0.099668	21.0218
000890	2000	2	0.371094	0.879296	14.97	0.00165	-0.0414179	20.6159	0.257849	0.719163	0.164314	0.102195	0.759401	2.54094	1.57435	0.0329945	0.04083	0.753152	1	0	0.064214	20.6159
000892	2000	2	0.0715162	1.02403	12.27	0.00165	0.194254	20.7047	0.139364	1.14142	0.169893	0.118846	1.1155	-1.93852	0.678937	0.0353424	0.0646162	2.2481	0	0	0.085	20.7047
000893	2000	2	0.445399	0.866146	7.53	0.00165	0.0500258	19.8775	0.337317	0.00845538	0.0272675	0.262452	0.725883	2.9726	0.720168	0.00856847	0.0384708	-0.346845	0	0	0.075332	19.8775
000895	2000	2	0.629424	0.90692	16.79	0.00165	0.071225	20.8107	0.213818	0.716948	0.109132	0.068413	1.0397	-2.81407	1.28191	0.0389266	0.0561176	5.86633	0	0	0.067931	20.8107
000897	2000	2	0.865023	1.27136	13.89	0.00165	-0.0109416	20.6952	0.170626		0.378593	0.0722782	1.46486	-4.1009	2.18609	0.0348943	0.0618756	2.67056	0	0		20.6952
000898	2000	2	1.8539	0.634164	3.07	0.00165	0.0217186	20.641	0.677524	0.0612388	0	0.137659	-0.0123228	13.7009	-0.252219	0.0115848	0.0272134	-1.18267	0	0	0.047745	20.641
000899	2000	2	2.04434	1.36405	13.21	0.00165	0.226058	21.3208	0.183195	0.208986	0.164489	0.0491884	1.96257	-12.6842	2.50435	0.0322459	0.0792684	10.5342	1	0	0.099747	21.3208
000900	2000	2	0.554058	0.833872	10.97	0.00165	0.0920839	20.9982	0.40474	0.144101	0.134593	0.0850158	0.603036	4.89208	0.772041	0.0281902	0.0558364	2.01238	0	0		20.9982
000901	2000	2	0.581175	1.1787	21.2	0.00165	-0.019721	20.2707	0.147642		0.153932	0.178623	1.0803	2.08537	0.760774	0.0206916	0.0509406	0.0116926	0	0		20.2707
000902	2000	2	0.279599	1.64168	15.49	0.00165	-0.0194066	20.7301	0.178825		0.706717	0.0710267	2.00178	-7.63164	1.3226	0.0349175	0.0798572	8.08771	0	0		20.7301
000903	2000	2	0.24083	0.713416	8.99	0.00165	0.0723428	20.106	0.359288		0.0463272	0.265672	0.50811	4.35103	0.974889	0.0184798	0.045594	-0.959649	1	0		20.106
000905	2000	2	1.83311	0.58949	13.52	0.00165	0.10473	20.9736	0.234467		0.140995	0.0582485	0.138179	9.56459	-0.377	0.0383541	0.0601748	3.21021	0	0		20.9736
000906	2000	2	0.399832	0.898977	13.18	0.00165	-0.0173373	19.9496	0.182853		0.00828521	0.165918	0.941443	-0.899979	1.38041	0.0176714	0.0368358	-1.75062	0	0		19.9496
000908	2000	2	1.13149	1.26162	32.26	0.00165	0.0863788	21.096	0.100434	2.62918	0.688498	0.093636	1.60002	-7.17181	1.51971	0.0366861	0.0715342	4.95182	1	0		21.096
000909	2000	2	0.565613	1.53802	21.96	0.00165	-0.0146817	20.9991	0.121129		0.21121	0.0819962	1.82431	-6.06731	1.52691	0.0252104	0.0658376	3.13319	0	0		20.9991
000910	2000	2	2.48093	0.655415	13.72	0.00165	0.280591	20.8164	0.22449		0.0510691	0.115389	0.134493	11.0399	-1.2694	0.0477826	0.0760512	5.93275	0	0		20.8164
000911	2000	2	0.68857	0.950716	7.63	0.00165	0.085259	19.873	0.294889		0.00285929	0.286325	0.842987	2.28308	0.231337	0.0337936	0.0521628	-0.659041	0	0		19.873
000912	2000	2	3.86744	-0.00250636	8.59	0.00165	0.163876	20.9767	0.346915		0.0322174	0.138642	-1.07531	22.9138	-2.41194	0.0410248	0.0557724	1.76581	1	0		20.9767
000913	2000	2	0.533357	0.427113	9.48	0.00165	0.0671219	20.2391	0.290084		0.128511	0.156827	0.158465	5.69345	0.364242	0.0214089	0.04422	-0.724799	1	0		20.2391
000915	2000	2	0.187665	1.00995	15.77	0.00165	-0.118175	19.9748	0.180089		0.131894	0.193921	0.812686	4.1806	1.55282	0.0283456	0.0382056	1.02846	0	0		19.9748
000917	2000	2	1.32268	1.30352	36.83	0.00165	0.00710466	21.5962	0.119196		0.383477	0.0460265	1.1679	2.87425	-0.00151333	0.0300137	0.0584132	5.86071	0	0		21.5962
000918	2000	2	0.78336	1.19421	14.06	0.00165	0.0171909	20.5532	0.248933		0.0177006	0.16282	1.4625	-5.73034	1.23198	0.0229441	0.0483814	-0.814366	0	0		20.5532
000919	2000	2	1.13719	1.06226	19.23	0.00165	-0.0299406	21.154			0.258908	0.0874853	0.811941	5.30496	0.0760076	0.0299518	0.0438774	-1.4051	0	0		21.154
000920	2000	2	0.147761	1.28092	15.09	0.00165	-0.0495955	20.778	0.203446		0.131336	0.0790748	1.33336	-1.11135	1.34374	0.0159045	0.0434018	0.740316	0	0		20.778
000921	2000	2	0.7363	0.642596	19	0.00165	-0.00112373	21.4604	0.255263		0.0851437	0.0378171	0.260613	8.09533	0.499205	0.0162911	0.030435	-1.3826	1	0		21.4604
000922	2000	2	0.196484	0.777729	15.27	0.00165	-0.0100924	20.5487	0.221349		0.0672229	0.146462	0.654115	2.61974	0.746032	0.0177959	0.0310812	-1.14018	0	0		20.5487
000923	2000	2	1.44531	0.505546	9.11	0.00165	0.0867607	20.0322			0.00965387	0.186114	-0.0252652	11.2494	0.0236202	0.0146007	0.0491878	-1.01579	1	0		20.0322
000925	2000	2	0.584507	1.10912	35.32	0.00165	0.030801	20.7812	0.106172		0.11252	0.0993547	1.01012	2.09813	0.660451	0.0274204	0.0499364	0.0583009	0	0		20.7812
000926	2000	2	1.4216	1.14501	15.79	0.00165	-0.111062	20.5822	0.165928		0.256553	0.08166	0.839604	6.47246	0.121657	0.0277437	0.0362606	2.26442	0	0		20.5822
000927	2000	2	1.44828	0.34603	5.82	0.00165	0.0266065	20.9613	0.264605		-0.022437	0.0714953	-0.226347	12.1303	-0.099191	0.0208434	0.0351118	0.517594	0	0		20.9613
000928	2000	2	0.808574	0.606773	7.56	0.00165	0.0199607	20.3382	0.46164		0.0496496	0.183481	0.28861	6.7428	0.44302	0.0103816	0.032735	-1.49578	0	0		20.3382
000929	2000	2	1.06396	0.419174	15.8	0.00165	0.0580484	20.3822	0.326582		-0.0533409	0.127084	0.0087426	8.69823	0.221773	0.0245553	0.0445334	-0.56651	0	0		20.3822
000930	2000	2	0.544326	0.964974	19.62	0.00165	0.0481002	20.8864	0.188583		0.000549753	0.0496682	0.811413	3.2544	0.639782	0.0175926	0.0393014	1.56892	0	0		20.8864
000931	2000	2	2.42359	1.03012	42.44	0.00165	1.07976	23.4901	0.0270971		0.0968272	0.0103918	1.75167	-15.2918	2.44061	0.0516674	0.100071	148.673	1	0		23.4901
000932	2000	2	0.695111	0.93064	5.92	0.00165	0.00514388	20.8922	0.339527		0.0671622	0.0849924	0.645077	6.05191	0.726811	0.00813756	0.0325254	-0.262143	0	0		20.8922
000933	2000	2	0.648581	0.672828	11.77	0.00165	0.0703364	20.5296			0.030982	0.113541	0.383642	6.12871	0.686228	0.027013	0.0532978	1.00738	0	0		20.5296
000935	2000	2	0.117093	0.703104	9	0.00165	0.114973	20.0732			0.0306984	0.151739	0.535907	3.54341	1.0537	0.0183377	0.0506564	0.44812	1	0		20.0732
000936	2000	2	0.850549	0.774806	22.55	0.00165	-0.0317508	20.4866			0.149265	0.0868041	0.480814	6.23055	0.335995	0.0199451	0.0291564	-0.308559	0	0		20.4866
000937	2000	2	0.392054	1.00493	12.79	0.00165	0.0314475	20.9693			0.182456	0.0761896	0.860137	3.06867	0.800657	0.0276057	0.044937	0.970567	0	0		20.9693
000938	2000	2	0.929665	1.58793	83.54	0.00165	0.124377	21.9297			0.314261	0.0479251	2.119	-11.2551	1.3528	0.0282021	0.0876262	2.69457	0	0		21.9297
000939	2000	2	2.52494	1.36551	46.95	0.00165	0.216562	21.4713	0.0830671		0.395882	0.103664	2.06092	-14.7378	3.07859	0.0359303	0.0992792	5.13142	0	0		21.4713
000948	2000	2	0.49664	1.4131	32.08	0.00165	-0.0379975	20.9726			0.280386	0.0669773	1.47852	-1.38648	0.634473	0.0395004	0.0660338	0.402454	0	0		20.9726
000949	2000	2	0.816505	0.52475	9.33	0.00165	0.0419614	20.3662			0.0419649	0.0998343	0.196542	6.95569	0.22464	0.0114999	0.032464	-0.545842	1	0		20.3662
000950	2000	2	0.0275416	0.788638	10.35	0.00165	0.0798526	20.1598			0.0312445	0.128536	0.665425	2.61124	1.12414	0.0286146	0.0539456	-0.154513	0	0		20.1598
000951	2000	2	0.960906	0.835394	7.12	0.00165	0.00115789	20.2782			0.152599	0.0882533	0.463661	7.87812	0.344552	0.0150912	0.0333938	-1.66171	0	0		20.2782
000952	2000	2	0.599029	1.08479	12.95	0.00165	-0.0279636	20.2886			0.187503	0.101926	0.804875	5.20976	0.634388	0.0242564	0.0399214	-0.439379	0	0		20.2886
000953	2000	2	0.790562	0.701946	8.49	0.00165	0.0286796	19.8664				0.133911	0.373958	6.95102	0.473022	0.00903517	0.0344088	-2.24846	0	1		19.8664
000955	2000	2	1.09426	0.84785	12.83	0.00165	0.0239318	20.3746				0.0587595	0.480612	7.78283	0.37593	0.0149983	0.0347984	-0.628639	0	1		20.3746
000957	2000	2	0.266015	0.881166	12.21	0.00165	0.398595	20.1244				0.146296	0.995878	-2.4311	0.189419	0.0334172	0.0770462	-0.868197	0	1		20.1244
000958	2000	2	0.206218	0.900266	13.67	0.00165	-0.0139457	20.2374				0.119414	0.663492	5.01793	1.19744	0.0262782	0.0410626	-4.8399	0	1		20.2374
000959	2000	2	0.862999	1.12222	6.19	0.00165	0.00978573	21.4964				0.0489842	0.933481	3.99988	0.516588	0.0183674	0.0449764	0.13931	0	1		21.4964
000962	2000	2	0.387334	1.18568	39.3	0.00165	-0.049152	21.6611	0.0468193			0.0391928	1.09579	1.90508	1.05434	0.0399605	0.0592772	-14.0549	0	1		21.6611
000963	2000	2	0.256338	0.881022	17.52	0.00165	-0.0577024	20.5909	0.0884703			0.0731841	0.765351	2.4514	0.489385	0.0402621	0.0435878	-0.26927	0	1		20.5909
001696	2000	2	2.44371	0.612975	7.19	0.00165	0.198726	19.7314	0.207232	-0.0521894	-0.0537552	0.324902	-0.0101766	13.2064	-1.26327	0.0546175	0.0773544	0.590894	0	0	0.080963	19.7314
001896	2000	2	0.60644	1.36383	9.63	0.00165	-0.00165	20.4624	0.222222	0.444026	0.301353	0.110039	1.5982	-4.96697	1.63318	0.0190055	0.0569768	4.00552	0	0	0.063136	20.4624
600000	2000	2	0.834974	0.732152	25.17	0.00165	0.00354937	23.0326			0.0116935	0.00675866	0.399853	7.04238	0.45979	0.00949196	0.0327374	-6.17572	0	0		23.0326
600006	2000	2	1.29459	0.437259	5.14	0.00165	0.0850051	21.1563	0.225681		-0.0346484	0.0828606	-0.146469	11.7351	0.279075	0.0294595	0.0589528	0.0952531	0	0		21.1563
600007	2000	2	0.221095	0.812663	8.68	0.00165	0.16502	21.0517	0.361751		0.087708	0.0786594	0.676083	2.89452	1.65823	0.0295918	0.053132	-0.422875	1	0		21.0517
600009	2000	2	0.730697	0.322965	10.85	0.00165	0.128564	22.3089	0.267281	0.0400789	-0.00620543	0.0172659	-0.157607	10.1847	0.358713	0.0350194	0.0432014	-7.98519	1	0	0.055258	22.3089
600051	2000	2	1.17194	1.09839	9.55	0.00165	0.218031	20.3975	0.292147	-0.0484913	-0.0151064	0.286834	1.31034	-4.49186	2.33121	0.0319053	0.0660246	1.02247	1	0	0.06071	20.3975
600052	2000	2	0.0297504	1.4879	17.15	0.00165	0.0602659	21.063	0.126531	1.29391	0.174543	0.0577892	1.7311	-5.15407	1.12346	0.035589	0.0849022	12.4736	0	0	0.092016	21.063
600053	2000	2	0.715376	1.12393	11.2	0.00165	0.293158	20.3005	0.297321	0.375184	0.0977214	0.159928	1.47904	-7.5258	1.42745	0.0314401	0.0848388	3.94244	1	0	0.068736	20.3005
600054	2000	2	1.21069	0.988914	11.02	0.00165	-0.0637686	20.1665	0.205082	0.507064	0.0425738	0.0899555	0.668752	6.78516	0.197622	0.0246417	0.034494	3.57582	0	0	0.054257	20.1665
600055	2000	2	2.54854	1.07453	15.95	0.00165	0.227133	20.2485	0.152351	0.434827	0.260231	0.152668	1.47758	-8.54186	3.023	0.0422912	0.0715262	3.76514	1	0	0.070905	20.2485
600056	2000	2	1.028	1.69943	22.3	0.00165	0.158589	20.3213	0.142152	0.681515	0.192308	0.213552	2.33428	-13.4542	1.78975	0.0302183	0.0994688	6.17014	0	0	0.091783	20.3213
600057	2000	2	0.951009	0.732856	13.43	0.00165	-0.120998	21.3828	0.236783	0.211384	0.205539	0.0601172	0.200939	11.2729	0.378081	0.0525002	0.0437004	3.42622	0	0	0.1	21.3828
600058	2000	2	2.03443	1.1169	17.08	0.00165	-0.102692	21.4409	0.240047	1.23263	0.418947	0.035556	0.727264	8.25744	-0.441322	0.0376305	0.0499016	13.0329	0	0	0.08625	21.4409
600059	2000	2	0.0702032	1.29982	13.25	0.00165	-0.0415152	20.805	0.220377	0.455878	0.176475	0.0991316	1.36769	-1.43837	1.08064	0.0166934	0.0436876	3.86509	0	0	0.081119	20.805
600060	2000	2	0.128115	0.90005	12.1	0.00165	0.050525	21.156	0.255372	0.146723	0.0667863	0.132206	0.690526	4.44042	1.19248	0.0175122	0.0456838	-0.197062	1	0	0.062241	21.156
600061	2000	2	1.10556	1.15404	12	0.00165	0.21541	19.8839	0.215833	0.254636	0.0955363	0.14638	1.52832	-7.93196	1.38938	0.0240751	0.0714312	2.32808	0	0	0.08619	19.8839
600062	2000	2	1.78492	0.777711	11.79	0.00165	0.1486	20.7207	0.22307	0.160669	0.0610667	0.120718	0.286651	10.407	-0.114002	0.0276388	0.0633824	2.10908	1	0	0.063071	20.7207
600063	2000	2	1.60051	1.18479	10.36	0.00165	0.0797376	20.5843	0.241313	0.483354	0.175449	0.126567	1.53309	-7.38146	2.19772	0.038403	0.060601	6.08636	1	0	0.092308	20.5843
600064	2000	2	0.0354593	1.21338	18.24	0.00165	-0.018365	21.5834	0.190789	0.236672	0.152182	0.0712262	1.21226	0.0237945	1.1395	0.0235815	0.0453256	1.34717	0	0	0.082828	21.5834
600066	2000	2	0.391439	0.667886	15.3	0.00165	-0.096868	20.6234	0.345098	0.386235	0.169408	0.0881142	0.54224	2.66281	0.2917	0.0294279	0.0226286	2.35546	0	0	0.077869	20.6234
600067	2000	2	2.07457	1.32664	18.6	0.00165	0.226852	19.8169	0.115591	0.501639	0.175495	0.341375	1.7702	-9.40028	2.79982	0.0388646	0.0718832	0.7435	1	0	0.086826	19.8169
600068	2000	2	1.82394	0.673488	8.67	0.00165	0.151267	21.5589	0.524798	0.0791582	0.0134664	0.196324	0.116191	10.3724	-0.241862	0.0245235	0.0603214	1.0855	1	0	0.055167	21.5589
600069	2000	2	0.935903	1.47777	9.48	0.00165	0.204444	20.7091	0.371308	0.0748008	-0.0484121	0.0631767	1.9485	-9.97612	1.58469	0.0374033	0.0876092	14.6511	0	0	0.086057	20.7091
600070	2000	2	0.350826	0.941215	12.23	0.00165	0.061817	19.7598	0.188062	0.406351	0.0195067	0.228912	0.771838	3.58961	0.793587	0.0133299	0.038303	0.889608	0	0	0.071749	19.7598
600071	2000	2	1.37551	1.22626	11.69	0.00165	0.0669132	20.1583	0.207015	0.417187	0.0224315	0.1869	1.64618	-8.8993	2.20799	0.018583	0.0507634	2.01311	0	0	0.072165	20.1583
600072	2000	2	0.223555	1.02543	8.52	0.00165	0.159114	20.7846	0.512911	0.0335471	0.0309025	0.138527	0.991867	0.711339	1.75165	0.0332734	0.0621098	2.1731	0	0	0.058683	20.7846
600073	2000	2	0.477676	1.76522	25	0.00165	0.0635443	21.8219	0.1016	3.41165	1.74183	0.0387056	2.2867	-11.0515	1.13411	0.035099	0.0930156	42.6886	0	0	0.099692	21.8219
600074	2000	2	1.42464	1.18387	11.77	0.00165	0.161391	20.2361	0.28802	-0.160723	0.0574702	0.428814	1.49595	-6.61376	1.78673	0.0403403	0.0698484	1.15812	1	0	0.065525	20.2361
600075	2000	2	0.661571	0.706397	11.59	0.00165	0.135749	20.8424	0.390854	-0.1206	0.0737672	0.107573	0.364498	7.24583	0.949527	0.0323194	0.054136	0.0189903	0	0	0.073427	20.8424
600076	2000	2	3.52629	1.42799	22.14	0.00165	0.557508	21.2949	0.112466	0.0990673	0.242339	0.0824223	2.35678	-19.6838	3.74591	0.0382991	0.0933562	8.9227	1	0	0.097482	21.2949
600077	2000	2	1.79798	1.05553	20.8	0.00165	0.00512993	20.4437	0.0778846	0.501572	-0.0250124	0.0903977	0.655647	8.47476	0.0710994	0.0264747	0.0547402	10.1799	0	0	0.060088	20.4437
600078	2000	2	0.92316	0.68596	10.95	0.00165	0.155868	20.352	0.258447	0.0875688	0.0418429	0.123191	0.285992	8.47648	0.456338	0.0224374	0.0532348	1.76766	1	0	0.046465	20.352
600079	2000	2	0.142075	1.15913	20.7	0.00165	0.105306	20.1037	0.154106	0.557425	0.222263	0.153368	1.14755	0.245414	1.00763	0.0235871	0.0483738	1.49002	0	0	0.087156	20.1037
600080	2000	2	0.226956	1.13457	16.26	0.00165	0.236732	20.9454	0.144526	-0.0862873	0.103369	0.105805	1.15315	-0.393658	0.949456	0.0234414	0.0675884	4.40073	1	0	0.077477	20.9454
600081	2000	2	1.51341	1.14249	17.74	0.00165	0.109191	20.2029	0.13416	0.701216	0.20802	0.0831367	1.45961	-6.72065	2.0074	0.0363405	0.0664372	5.56004	0	0	0.06	20.2029
600082	2000	2	1.65864	0.998692	19.17	0.00165	0.106448	20.4324	0.176839	1.48915	0.663464	0.0670312	0.673858	6.88417	-0.483035	0.050175	0.0703288	8.50295	0	0	0.08	20.4324
600083	2000	2	0.721215	0.375589	5.8	0.00165	0.146865	19.8219	0.174138	-0.0900901	-0.144068	0.399091	0.19269	3.90817	-0.342452	0.0347289	0.0501744	-0.353652	0	0	0.050382	19.8219
600084	2000	2	0.850638	0.856314	13.98	0.00165	0.183093	20.4196	0.228898	-0.0237925	0.143394	0.108598	0.658943	4.18288	0.373368	0.0225103	0.057085	2.7766	1	0	0.058824	20.4196
600085	2000	2	0.164241	0.858003	27.1	0.00165	0.127062	21.2094	0.115129	0.854015	0.228128	0.0874228	1.03901	-3.36896	1.24837	0.0456868	0.0620042	6.00659	0	0	0.093913	21.2094
600086	2000	2	0.767189	0.716858	8.89	0.00165	-0.0528847	19.9894	0.212598	-0.116539	0.168362	0.191862	0.368626	7.38004	0.484026	0.0146917	0.0291614	-1.16846	0	0	0.081101	19.9894
600087	2000	2	0.180001	1.02141	15.91	0.00165	-0.0103527	20.4002	0.319925	0.407717	0.1481	0.105694	1.20357	-3.86048	0.684435	0.024602	0.0433058	3.03926	0	0	0.055901	20.4002
600088	2000	2	1.79107	0.449057	28.7	0.00165	0.106033	21.2668	0.133798	0.81466	0.402046	0.0648094	0.0234378	9.02011	-1.06234	0.0482611	0.0578846	5.54223	0	0	0.052252	21.2668
600089	2000	2	0.464633	0.900601	25.85	0.00165	0.00418108	21.2014	0.134623	0.842193	0.127185	0.0406014	0.713755	3.95981	0.653533	0.012861	0.0358528	12.3188	1	0	0.085556	21.2014
600090	2000	2	1.79803	0.647305	12.66	0.00165	0.022633	20.2252	0.164297	0.123632	0.127746	0.162924	0.180283	9.89757	-0.548498	0.0173414	0.0329896	0.90831	0	0	0.05988	20.2252
600091	2000	2	0.410465	1.30255	17.88	0.00165	0.0482629	21.2656	0.113535	0.641929	0.133067	0.0755143	1.45591	-3.24996	1.37599	0.0174766	0.0518362	1.55245	0	0	0.1	21.2656
600092	2000	2	4.05072	1.68355	17.82	0.00165	0.384041	21.1548	0.0953984	0.849306	0.343417	0.0882462	2.78967	-23.442	4.47824	0.0458539	0.100198	12.836	1	0	0.099698	21.1548
600093	2000	2	0.0425056	1.01164	10.04	0.00165	0.0135213	20.0539	0.268924	0.230113	0.0355933	0.246406	0.881414	2.75995	1.31545	0.0154603	0.0407122	-0.163138	0	0	0.061581	20.0539
600094	2000	2	1.02045	0.873212	16.32	0.00165	-0.0669466	20.4791	0.168505	1.42553	0.182132	0.173369	0.967537	-1.99902	1.8432	0.0371417	0.051271	0.857151	0	0	0.077495	20.4791
600095	2000	2	0.228011	1.2729	14.89	0.00165	0.0112781	21.1974	0.28677	1.69337	0.183577	0.0659861	1.30427	-0.665	0.840629	0.0189126	0.0484576	4.41719	0	0	0.096774	21.1974
600096	2000	2	0.133385	0.962964	10.25	0.00165	0.0295346	20.748	0.240976	0.108948	0.0875252	0.176192	0.840181	2.60214	1.57193	0.0255637	0.047975	-3.91845	0	0	0.081312	20.748
600097	2000	2	0.234377	0.439083	11.28	0.00165	0.204768	19.7939	0.265071	-0.0724255	0.0075457	0.291542	0.357533	1.72828	0.336937	0.0345299	0.0552618	0.0728097	1	0	0.088025	19.7939
600098	2000	2	1.82316	1.36181	17.48	0.00165	0.498783	21.8695	0.133295	0.555433	0.298793	0.0368007	2.02076	-13.965	1.94208	0.0356103	0.0975748	26.8367	1	0	0.078014	21.8695
600099	2000	2	1.95061	0.64803	7.82	0.00165	0.179621	20.2029	0.336317	0.0232911	-0.0207081	0.289602	0.144192	10.6778	-0.269012	0.0370081	0.0681818	0.986514	1	0	0.071754	20.2029
600100	2000	2	1.77785	1.82338	60.2	0.00165	0.198502	22.5539	0.0704319	1.58562	0.385645	0.018727	2.65644	-17.655	2.04736	0.0257934	0.10003	50.4049	0	0	0.090759	22.5539
600101	2000	2	1.18229	1.28699	16.85	0.00165	0.106901	20.9314	0.216617	0.170834	0.0555589	0.228903	1.58172	-6.24622	2.3762	0.03105	0.066663	-0.183842	0	0	0.07754	20.9314
600103	2000	2	1.62334	1.28234	9.22	0.00165	0.136636	20.6813	0.437093	0.0266128	0.0279016	0.0804692	1.72905	-9.46714	2.01276	0.0163295	0.0623306	4.27479	0	0	0.083126	20.6813
600104	2000	2	1.72774	0.652457	10.5	0.00165	-0.0101246	22.2071	0.277143	0.0707515	0.10311	0.0258555	0.00992973	13.617	-0.175006	0.0160131	0.0340094	-1.95898	0	0	0.060086	22.2071
600105	2000	2	0.044296	1.33846	15.9	0.00165	0.0712398	20.8303	0.228302	0.488568	0.176169	0.0750542	1.46319	-2.64342	1.04533	0.0142711	0.0565244	5.443	0	0	0.064873	20.8303
600106	2000	2	2.19276	1.62453	13.86	0.00165	0.125174	20.9443	0.194084	0.630153	0.348699	0.0710171	2.31545	-14.6425	2.83024	0.0147302	0.0735874	9.02279	0	0	0.084316	20.9443
600107	2000	2	0.874298	0.974127	19.03	0.00165	0.101539	20.6736	0.239622	0.411685	0.0917737	0.0824738	0.965362	0.185744	2.01513	0.0350377	0.0593264	4.7262	1	0	0.063125	20.6736
600108	2000	2	0.0494327	1.14416	10.97	0.00165	0.285934	21.3093	0.238833	0.253097	0.218857	0.0690987	1.30329	-3.37261	0.783746	0.0251647	0.0743914	5.72757	0	0	0.08209	21.3093
600109	2000	2	0.854279	1.50049	12.08	0.00165	0.188516	19.6212	0.136589	-0.0126047	0.012002	0.521718	1.9282	-9.06438	1.88096	0.038892	0.0868528	0.198019	0	0	0.09127	19.6212
600110	2000	2	0.392223	1.09138	16.33	0.00165	0.0126515	20.2721	0.190447	0.494969	0.234679	0.242944	0.991715	2.11223	0.638461	0.0371111	0.0558152	1.3961	0	0	0.085185	20.2721
600111	2000	2	0.0553144	1.39991	10.9	0.00165	-0.0513592	20.9228	0.158716	0.691362	0.248185	0.0999008	1.51451	-2.42878	1.11301	0.0146005	0.0482548	2.43691	0	0	0.074903	20.9228
600112	2000	2	1.26757	1.38943	10.26	0.00165	0.14471	20.095	0.250487	0.341629	-0.0218571	0.241337	1.81215	-8.95877	2.00653	0.0202985	0.0667714	1.14406	0	0	0.097834	20.095
600113	2000	2	0.568352	0.750127	11.89	0.00165	-0.00668148	19.9801	0.256518	0.00483599	0.0547352	0.304685	0.632325	2.49657	0.32102	0.0171551	0.0329294	0.236772	0	0	0.06535	19.9801
600115	2000	2	2.37082	0.427601	4.12	0.00165	0.0361286	20.9351	0.32767	0.332223	0.0179429	0.122782	-0.360499	16.7022	-0.716746	0.017369	0.0364796	-1.66455	0	0	0.066318	20.9351
600116	2000	2	1.2158	0.489225	11.83	0.00165	0.0498994	20.1982	0.317836	0.0321188	-0.0343434	0.2496	0.00896955	10.178	0.209417	0.0170592	0.0435408	-1.18887	0	0	0.075758	20.1982
600117	2000	2	1.42679	0.60589	7.87	0.00165	0.109944	20.7912	0.238882	-0.320007	0.0128622	0.116024	0.0463131	11.8591	0.334144	0.0406535	0.067495	-1.92166	0	0	0.1	20.7912
600118	2000	2	1.85187	0.886016	16.52	0.00165	0.319994	20.4267	0.128935	0.724174	0.303477	0.145117	1.10477	-4.63597	2.53166	0.038925	0.0724024	2.87069	1	0	0.071121	20.4267
600119	2000	2	3.30914	0.661381	14.52	0.00165	0.108437	20.3622	0.153581	0.113979	0.0800982	0.0858967	-0.0866934	15.8539	-1.81733	0.0612445	0.072664	5.6674	0	0	0.069857	20.3622
600120	2000	2	1.11458	0.965458	33.71	0.00165	0.0756869	20.6291	0.120439	1.00553	0.0642878	0.0934888	0.7183	5.23801	0.079915	0.02291	0.0423618	3.22262	1	0	0.058974	20.6291
600121	2000	2	0.369128	0.429183	26.38	0.00165	0.0460074	21.8756	0.0974223	2.37538	0.286006	0.0198979	0.108065	6.80543	0.640231	0.0316301	0.039858	9.36243	0	0	0.1	21.8756
600122	2000	2	0.436423	1.19067	17.6	0.00165	-0.0362141	21.0654	0.143182	0.593016	0.150176	0.0794353	1.11066	1.69552	0.803235	0.0208785	0.037521	3.15022	0	0	0.093561	21.0654
600123	2000	2	2.83377	1.76088	17.95	0.00165	0.171562	21.4906	0.145961	3.18014	0.877325	0.0767634	2.61847	-18.1748	3.0551	0.0369815	0.0896062	9.52701	1	0	0.1	21.4906
600125	2000	2	0.838954	1.10486	16.85	0.00165	0.252065	20.5519	0.143027	0.29858	-0.135679	0.0892317	1.22885	-2.62786	1.89379	0.0322269	0.0726204	4.25958	1	0	0.083591	20.5519
600126	2000	2	0.222371	1.04468	8.3	0.00165	0.149518	20.7799	0.233735	0.373361	0.191759	0.0803749	1.01656	0.596101	1.2912	0.0293089	0.0603864	4.11881	1	0	0.055172	20.7799
600127	2000	2	0.370903	1.3219	14.18	0.00165	0.336089	20.91	0.229901	0.73756	0.109938	0.156321	1.66477	-7.26636	0.941783	0.0460313	0.0988952	5.11148	0	0	0.1	20.91
600128	2000	2	2.03737	1.05443	27.23	0.00165	0.716322	20.6752	0.136981	0.271016	0.274115	0.245416	1.6041	-11.6491	2.54409	0.0459946	0.100143	4.94076	0	0	0.069859	20.6752
600129	2000	2	0.0387234	1.10336	16.9	0.00165	0.0188792	20.7372	0.197633	0.269033	0.0567914	0.0717029	1.01234	1.9289	1.46614	0.0230641	0.0449656	6.969	1	0	0.069307	20.7372
600131	2000	2	0.662632	0.600929	9.31	0.00165	0.178329	20.285	0.272825	0.568663	0.0102335	0.144284	0.181705	8.88458	0.908755	0.0379472	0.0663512	2.42013	0	0	0.054187	20.285
600132	2000	2	0.577684	0.721558	22.98	0.00165	-0.0674948	20.9014	0.146214	1.32339	0.184969	0.12096	0.668312	1.12845	0.0281133	0.0360675	0.04112	2.5481	0	0	0.09403	20.9014
600133	2000	2	0.292383	1.17809	13.6	0.00165	0.0794431	20.5845	0.106618	0.57539	0.0798291	0.135307	1.14608	0.678247	0.814634	0.0182417	0.0533264	2.43046	1	0	0.078519	20.5845
600135	2000	2	0.202798	0.873383	36.52	0.00165	0.176415	21.6619	0.11172	1.90535	0.239997	0.0511369	0.675016	4.20399	1.3236	0.0353152	0.0590228	8.20344	1	0	0.065516	21.6619
600136	2000	2	1.56946	1.53208	16.6	0.00165	0.109458	19.8438	0.179518	0.25441	0.0833874	0.203476	2.09218	-11.8702	2.24908	0.0185135	0.0671148	2.76079	0	0	0.072923	19.8438
600137	2000	2	0.4364	0.992246	11.8	0.00165	0.166667	19.1401	0.10339	-0.33727	-0.0543071	0.466161	1.04999	-1.2237	0.2601	0.030339	0.0584852	0.0451717	0	0	0.07498	19.1401
600138	2000	2	0.628352	1.03755	29.89	0.00165	0.299606	21.7128	0.0923386	1.39518	0.647787	0.0518216	1.25819	-4.43571	1.35166	0.0231474	0.0819494	10.1437	1	0	0.062112	21.7128
600139	2000	2	0.720648	2.28439	22.43	0.00165	0.0489428	20.3069	0.109229	0.602831	0.154045	0.18159	2.2989	-4.02257	1.5682	0.0242897	0.0886706	3.90207	0	0	0.090435	20.3069
600141	2000	2	0.501474	1.14194	12.36	0.00165	-0.0167932	20.0189	0.202265		0.0708236	0.1763	1.30247	-3.40225	1.16053	0.022215	0.041288	-0.523369	0	0		20.0189
600145	2000	2	0.625836	0.938964	10.99	0.00165	0.0350826	20.0192			0.104217	0.143764	0.709987	4.8527	0.801867	0.0278983	0.0526296	0.42455	0	0		20.0192
600146	2000	2	0.472808	0.872424	8.6	0.00165	0.0535647	20.0616	0.263953		0.01875	0.2229	0.607579	5.61283	1.02145	0.0181086	0.0392866	-1.65596	0	0		20.0616
600148	2000	2	2.26781	0.82277	24	0.00165	0.0382135	19.9893	0.10875	1.13131	0.176943	0.264146	1.42842	-12.1759	2.03129	0.0357151	0.0439386	0.647982	0	0	0.065476	19.9893
600149	2000	2	1.24332	0.514079	8.48	0.00165	0.003101	19.7599			0.0343095	0.17167	0.0605566	9.61148	-0.021285	0.00899509	0.0236804	-0.825446	0	0		19.7599
600150	2000	2	0.469215	0.388359	6.84	0.00165	0.187924	20.0821	0.342105	-0.0502931	-0.08874	0.192105	0.0750819	6.63926	0.207939	0.0325668	0.053433	0.158603	1	0	0.093333	20.0821
600151	2000	2	0.689418	1.07804	15.85	0.00165	0.0536056	20.7982	0.188013	0.371964	0.192083	0.103605	1.17162	-1.98312	1.55806	0.0287232	0.0447296	1.09304	0	0	0.089487	20.7982
600152	2000	2	0.525096	0.845631	18.48	0.00165	-0.00809941	20.5389	0.15368	1.4893	0.134836	0.0777046	0.889811	-0.88818	1.34943	0.0396464	0.0449634	2.83087	1	0	0.066044	20.5389
600153	2000	2	1.86865	0.414884	18.4	0.00165	0.0731449	20.9022	0.14837	0.217287	0.0974171	0.126185	-0.214987	13.3488	-0.672026	0.0373225	0.0474548	0.987304	1	0	0.093069	20.9022
600155	2000	2	0.857378	0.866717	16.14	0.00165	-0.0643644	20.5088	0.184634	0.704924	0.104555	0.25401	0.498034	7.81348	0.64317	0.0369417	0.033408	-0.656548	0	0	0.071739	20.5088
600156	2000	2	0.173299	0.602469	10.15	0.00165	0.233148	20.838	0.221675	0.398676	0.00734304	0.106977	0.268354	6.71695	1.14574	0.0280157	0.0547768	1.17598	1	0	0.068627	20.838
600157	2000	2	0.882937	0.528206	33.89	0.00165	0.01604	20.9028	0.0740631	0.852119	0.140442	0.043629	0.257908	5.72839	-0.12432	0.02801	0.0386688	6.47069	0	0	0.065574	20.9028
600158	2000	2	2.63385	1.22987	24.9	0.00165	0.367979	20.837	0.108835	0.716237	0.296719	0.12588	1.92024	-14.631	2.72352	0.049993	0.0895792	5.67902	0	0	0.089995	20.837
600159	2000	2	0.059828	0.986913	11.61	0.00165	0.0733528	20.2186	0.312661	0.059621	0.0285714	0.325956	1.11287	-2.66946	0.788318	0.0298855	0.0566088	0.692686	0	0	0.064366	20.2186
600160	2000	2	0.246887	1.54668	13.65	0.00165	-0.032892	20.9066	0.197802	0.915478	0.302234	0.0644252	1.74799	-4.26654	0.691775	0.027503	0.0658944	9.01984	0	0	0.1	20.9066
600161	2000	2	2.01041	0.896924	21.9	0.00165	0.133071	20.7732	0.0689498	0.745596	0.073421	0.0704126	0.523232	7.91963	-0.646156	0.0388214	0.069536	8.64165	0	0	0.084366	20.7732
600162	2000	2	1.61589	1.21058	9.37	0.00165	0.0955661	19.7037	0.280683	0.189532	0.0837381	0.297914	1.53511	-6.87761	2.53427	0.0202513	0.0509378	0.393299	0	0	0.071709	19.7037
600163	2000	2	1.06231	1.0905	12.44	0.00165	0.121093	20.5849	0.212219	0.837248	0.176235	0.0948885	1.2036	-2.39692	2.31929	0.0292683	0.0563488	4.04919	0	0	0.072	20.5849
600165	2000	2	0.585708	0.978718	10.33	0.00165	0.133509	20.4272	0.295257	0.663987	0.12765	0.0955631	0.856607	2.58789	0.450656	0.0326713	0.0565756	3.24715	0	0	0.080882	20.4272
600166	2000	2	0.23916	0.958081	20.28	0.00165	0.216387	20.9995	0.127219	0.756117	0.0164981	0.185356	0.938738	0.388865	1.08416	0.0398883	0.0664862	0.268031	0	0	0.066929	20.9995
600167	2000	2	0.203082	0.766909	7.77	0.00165	0.0511929	20.1143	0.377091	0.198354	0.0365199	0.201294	0.679883	1.84433	0.753942	0.0127288	0.038514	-0.628308	0	0	0.059603	20.1143
600168	2000	2	1.48254	0.828765	11.05	0.00165	-0.032358	20.8429	0.278733	0.0279846	0.153848	0.148629	0.380386	9.50246	-0.0511328	0.0215818	0.0343588	0.657419	0	0	0.052773	20.8429
600169	2000	2	0.666144	0.704821	7.06	0.00165	0.0928742	20.5574	0.389518	0.889668	-0.00306773	0.216911	0.277288	9.06067	1.06646	0.0286993	0.0479858	-1.54802	1	0	0.066571	20.5574
600170	2000	2	0.934327	0.406049	9.77	0.00165	0.139783	21.1055	0.360287	-0.0149736	0.00341672	0.119183	-0.0902184	10.5174	0.240991	0.0276071	0.0488324	0.34336	1	0	0.054545	21.1055
600171	2000	2	0.880195	1.25015	26.72	0.00165	0.185372	22.1508	0.124626	0.947711	0.149641	0.0385795	1.46378	-4.52751	1.79219	0.0396914	0.0725864	8.2694	1	0	0.097011	22.1508
600172	2000	2	0.365816	1.31915	15.08	0.00165	0.491412	20.9109	0.221485	0.544382	0.109885	0.145002	1.75235	-9.18075	1.15331	0.0592252	0.100024	12.8119	1	0	0.082474	20.9109
600173	2000	2	0.570269	1.57031	10.7	0.00165	0.107172	20.5678	0.256075		0.378568	0.180156	2.01833	-9.49472	1.19838	0.031447	0.0944456	8.07962	0	0		20.5678
600175	2000	2	0.271437	0.788657	39	0.00165	0.176608	20.0698	0.199744		0.116346	0.284374	0.589092	4.22936	0.89768	0.0281406	0.0516114	-0.116126	0	0		20.0698
600176	2000	2	1.22224	1.25186	8.42	0.00165	0.305766	20.1946	0.258907		0.0420848	0.228672	1.61199	-7.63225	2.23218	0.029062	0.0818606	1.24828	1	0		20.1946
600177	2000	2	0.299287	0.822267	19.8	0.00165	0.00957355	21.0709	0.207576	0.417395	0.0618345	0.0741772	0.809161	0.277734	1.22755	0.0209449	0.0390704	2.40106	0	0	0.060403	21.0709
600178	2000	2	0.921349	0.835216	7.98	0.00165	0.0525096	20.5615	0.339599	-0.0564731	0.0971039	0.153226	0.514847	6.78955	0.695199	0.021816	0.0510282	0.781887	0	0	0.063852	20.5615
600179	2000	2	1.46142	0.483305	6.53	0.00165	0.00606077	20.2971	0.38438	0.296003	-0.0313897	0.175235	-0.0407281	11.1058	-0.158254	0.00935994	0.0311406	-0.852567	1	0	0.060241	20.2971
600180	2000	2	2.04076	0.606378	24.9	0.00165	0.240241	20.9661	0.0827309	0.867279	0.291048	0.0968887	0.0169166	12.4924	-0.320301	0.0342849	0.0573438	2.97495	0	0	0.096176	20.9661
600182	2000	2	1.29894	0.558574	5.09	0.00165	0.0721748	20.2303	0.477407		-0.00834729	0.223404	0.0805215	10.1313	0.0402134	0.00925786	0.0395156	-2.58877	1	0		20.2303
600183	2000	2	0.660332	1.2231	19.98	0.00165	0.0292938	21.2529	0.113113	1.78206	0.479395	0.0825364	1.12876	1.99936	0.726338	0.0251066	0.050343	2.55195	0	0	0.07109	21.2529
600185	2000	2	0.263491	1.22318	22.4	0.00165	0.0301261	21.1441	0.10625		0.0844124	0.0561724	1.23622	-0.276364	0.944061	0.0232331	0.055327	1.40529	0	0		21.1441
600186	2000	2	1.07538	1.15674	8.35	0.00165	0.146887	21.2361	0.486228	0.300559	0.0981963	0.0531121	1.4022	-5.20216	2.06333	0.039354	0.0708718	9.8373	0	0	0.056263	21.2361
600187	2000	2	1.34171	0.851962	15.76	0.00165	-0.0663445	20.485	0.168147	1.01316	0.393753	0.225727	0.482788	7.82387	-0.204246	0.0465151	0.0514582	0.00366767	0	0	0.076321	20.485
600188	2000	2	1.12218	0.618523	7.61	0.00165	-0.00817051	20.227	0.30092	0.439714	0.0834375	0.189807	0.190566	9.06968	0.193347	0.00740051	0.0318108	-0.779958	0	0	0.067696	20.227
600189	2000	2	1.02102	0.728591	8.45	0.00165	-0.00636486	20.3923	0.364497	0.136543	-0.0104883	0.135999	0.411695	6.71597	0.33281	0.0138019	0.029047	-0.68132	0	0	0.072811	20.3923
600190	2000	2	1.71152	0.509107	9.44	0.00165	0.0345899	20.1548	0.212924		0.00550976	0.128616	-0.141464	13.7875	-0.0531441	0.0206092	0.0469752	-0.777727	0	0		20.1548
600191	2000	2	0.613217	1.36392	16.4	0.00165	0.0396157	20.8613	0.146341	0.907391	0.243096	0.102749	1.68616	-6.8293	1.26	0.0360503	0.0641044	0.369112	0	0	0.099654	20.8613
600192	2000	2	1.30657	1.09238	12.35	0.00165	-0.034544	20.7718	0.236437	0.645615	0.184597	0.0790947	0.823017	5.70854	0.0707452	0.0259961	0.045483	2.77319	0	0	0.070597	20.7718
600193	2000	2	0.959818	0.590903	15.4	0.00165	0.0604413	19.6854	0.175325		0.0104507	0.243743	0.163241	9.06342	0.213113	0.0150226	0.0314056	-0.850631	1	0		19.6854
600195	2000	2	1.2841	1.53047	9.96	0.00165	0.1112	20.9016	0.301205	0.558451	0.297115	0.109135	2.07189	-11.4743	1.67879	0.0217847	0.088695	6.47782	0	0	0.080146	20.9016
600196	2000	2	0.147277	1.08947	27.79	0.00165	0.292112	21.4577	0.0960777	0.212193	0.194688	0.0406316	1.18447	-2.01328	0.747004	0.0371055	0.0855272	19.3937	1	0	0.083851	21.4577
600197	2000	2	0.419983	0.947998	13.6	0.00165	0.102245	20.7431			0.0156684	0.0902838	0.921879	0.553551	1.58864	0.0280553	0.0501236	0.70041	1	0		20.7431
600198	2000	2	0.434154	1.49905	33.41	0.00165	0.158418	21.9295	0.111643	0.290897	0.07865	0.0306979	1.88241	-8.12456	1.21064	0.0316997	0.0822562	15.6821	0	0	0.087576	21.9295
600199	2000	2	0.44034	0.694623	16.03	0.00165	0.119326	20.7644	0.206488	0.368417	0.243451	0.0970128	0.580914	2.40982	0.310921	0.0274295	0.043421	1.06349	1	0	0.080714	20.7644
600200	2000	2	0.679053	1.11951	17.79	0.00165	0.184352	20.6757	0.264193		0.190492	0.0965069	1.11148	0.170241	0.597878	0.0540879	0.0814026	4.98015	1	0		20.6757
600201	2000	2	1.03412	1.34096	16.88	0.00165	0.094457	20.197	0.21564	0.313974	0.0657447	0.140125	1.65764	-6.71129	1.80807	0.0228086	0.0545196	1.77005	0	0	0.087948	20.197
600202	2000	2	0.715889	0.573061	13.28	0.00165	-0.0186741	19.803	0.205572		0.0104685	0.250519	0.321009	5.34172	0.158111	0.0149413	0.0236778	-1.55853	0	0		19.803
600203	2000	2	0.052448	1.29194	9.2	0.00165	-0.00165	20.2832	0.240217		0.164559	0.144241	1.38623	-1.9981	0.974098	0.0208723	0.0499282	-0.451994	0	0		20.2832
600206	2000	2	0.0916954	1.1566	26.9	0.00165	0.0115259	21.282	0.174721		0.100746	0.0477404	1.09614	1.28128	1.2268	0.0197386	0.045916	-1.80157	0	0		21.282
600207	2000	2	0.914073	1.03411	13	0.00165	-0.0315031	21.5734	0.308462		0.120401	0.0444059	0.80031	4.9549	0.569974	0.0192966	0.0367868	-0.171465	0	0		21.5734
600208	2000	2	0.499242	0.905234	14.85	0.00165	0.0823114	20.6879	0.171044		-0.012982	0.129675	0.820603	1.79358	1.71286	0.0410007	0.062592	-0.162313	0	0		20.6879
600209	2000	2	0.486879	1.35498	21.2	0.00165	-0.0882499	20.7815	0.142453		0.406671	0.12658	1.48763	-2.81114	1.66109	0.033327	0.0585404	2.82329	0	0		20.7815
600210	2000	2	0.953706	0.772493	13.45	0.00165	-0.00682701	20.8571	0.210409		0.0696456	0.0906726	0.33754	9.21793	0.639281	0.0205597	0.0367046	0.198386	0	0		20.8571
600211	2000	2	0.286522	0.730436	20.35	0.00165	0.0107869	20.6353	0.0545455		0.015155	0.0665677	0.797144	-1.41374	0.762079	0.0230499	0.0314162	0.0134221	0	0		20.6353
600212	2000	2	1.46806	0.598302	12.18	0.00165	-0.0193978	20.3226	0.231527		0.0437741	0.136254	0.159941	9.29016	-0.310429	0.017343	0.0257736	-0.805096	0	0		20.3226
600213	2000	2	0.973681	0.544674	9.33	0.00165	0.00373521	20.1431	0.188639		0.0917652	0.194416	0.166376	8.01726	0.111432	0.00703386	0.0284416	-1.13306	0	0		20.1431
600215	2000	2	0.225372	0.821878	18.7	0.00165	0.0430514	21.0615			0.0370775	0.0717082	0.653133	3.5762	0.838119	0.0164193	0.036118	-1.37496	1	0		21.0615
600216	2000	2	0.871502	0.803091	12.06	0.00165	0.00951266	20.3658			0.071103	0.112016	0.483974	6.76302	0.34579	0.0158762	0.0314474	-2.62705	0	0		20.3658
600217	2000	2	0.500488	0.89132	8.4	0.00165	0.0509924	20.1922				0.0863473	0.63934	5.3402	0.702147	0.0108941	0.0364986	0.0490276	0	1		20.1922
600218	2000	2	0.371225	0.878016	11.45	0.00165	0.088822	20.6102	0.29083	0.592779	-0.04284	0.0727746	0.704977	3.6672	0.879296	0.0483874	0.0734356	10.0978	0	0	0.068329	20.6102
600219	2000	2	1.25311	0.608123	12.47	0.00165	-0.00245874	20.6563				0.0651196	0.121487	10.3133	0.0129992	0.0155093	0.0273386	-1.3395	0	1		20.6563
600220	2000	2	0.320437	0.867046	20.74	0.00165	0.057602	21.0961			0.0793424	0.0735833	0.703135	3.47376	0.801153	0.0169973	0.0356248	1.10917	1	0		21.0961
600221	2000	2	1.51684	0.614381	6.1	0.00165	0.125892	20.9468	0.395082		0.0712893	0.053162	0.262435	7.45878	-0.779902	0.0441983	0.0604526	8.04769	0	0		20.9468
600222	2000	2	2.2968	0.726006	17.44	0.00165	-0.0157689	20.2296			0.0195953	0.0879823	0.124309	12.7517	-0.873201	0.0448579	0.0504246	-2.23236	0	0		20.2296
600223	2000	2	0.513709	1.01718	13.8	0.00165	0.0607004	21.1407				0.0460131	1.03271	-0.329098	1.64516	0.03839	0.0622622	-8.76113	0	1		21.1407
600225	2000	2	0.753046	0.750878	12.3	0.00165	-0.0065038	20.1318				0.117547	0.410809	7.20706	0.433256	0.0248415	0.036017	-1.34678	0	1		20.1318
600226	2000	2	0.540063	1.04341	23.8	0.00165	0.00680113	20.5405			0.177038	0.085699	0.889407	3.2638	0.706047	0.0252346	0.0435316	-1.01429	0	0		20.5405
600228	2000	2	0.609958	0.821433	7.97	0.00165	0.0374609	19.9855	0.316186	0.237101	0.00655772	0.248407	0.555726	5.6311	0.691639	0.0113983	0.0366922	-1.51388	0	0	0.069658	19.9855
600238	2000	2	1.24706	0.720727	11.27	0.00165	0.0635656	20.1497				0.0920259	0.269359	9.56582	0.222395	0.0241718	0.0360138	-2.71432	0	1		20.1497
600239	2000	2	0.247643	0.600298	18.5	0.00165	0.0494601	19.729				0.134339	0.408842	4.05752	0.743601	0.0222052	0.0280852	-1.64112	0	1		19.729
600266	2000	2	0.716849	0.946751	13.59	0.00165	0.130836	21.03	0.27741	0.321607	0.097892	0.105326	0.928154	0.394127	1.83053	0.0317904	0.0690434	1.55999	1	0		21.03
600268	2000	2	0.53895	1.32975	31.9	0.00165	-0.057855	20.967			0.253247	0.0649827	1.31941	0.218978	0.699132	0.0241739	0.0580966	-1.41242	0	0		20.967
600286	2000	2	3.03068	0.484621	17.25	0.00165	0.052752	20.2187				0.0879661	-0.371795	18.15	-1.46115	0.037932	0.0453638	-2.54696	0	1		20.2187
600359	2000	2	1.39606	1.11601	9.35	0.00165	0.156958	20.5507	0.275936		-0.00492575	0.267718	1.38034	-5.60201	2.22109	0.0218757	0.0583852	-4.78066	0	0		20.5507
600600	2000	2	0.946518	0.407356	9.39	0.00165	0.13104	20.6603	0.27263	0.538038	0.0146808	0.116157	-0.0993001	10.7375	0.197786	0.0275008	0.0516356	0.00107338	1	0	0.060498	20.6603
600601	2000	2	1.70703	1.69858	29.9	0.00165	0.278324	22.4425	0.0812709	0.987245	0.254571	0.0157481	2.46645	-16.2734	2.08335	0.0239803	0.097225	65.724	0	0	0.1	22.4425
600602	2000	2	2.39558	1.11984	22.4	0.00165	0.72542	22.5918	0.0995536	1.40826	0.276562	0.0166393	1.75372	-13.4338	2.15145	0.0565791	0.100112	60.8986	1	0	0.092138	22.5918
600603	2000	2	3.00034	1.31948	20.19	0.00165	0.210963	21.9095	0.112432	0.574468	0.199564	0.0189428	1.98289	-14.0597	3.20754	0.0497729	0.0897456	29.7999	1	0	0.099701	21.9095
600604	2000	2	1.59716	0.575642	8.45	0.00165	0.0914759	20.2149	0.191716	0.458495	0.148619	0.126399	0.0228313	11.7157	-0.0775077	0.027618	0.0491638	2.03844	0	0	0.076299	20.2149
600605	2000	2	0.0484298	0.846899	14.58	0.00165	0.238145	19.6732	0.102195	0.485471	-0.115789	0.363144	0.807225	0.840804	0.946001	0.0364533	0.0739644	1.38576	1	0	0.066667	19.6732
600606	2000	2	0.953666	0.8441	48.98	0.00165	0.359668	20.7958	0.0481829	1.93467	0.714956	0.115851	0.800363	0.926911	0.306538	0.062798	0.0908374	15.7943	0	0	0.085714	20.7958
600608	2000	2	0.653742	1.39211	12.1	0.00165	-0.0122815	20.5936	0.158678	1.44026	0.772469	0.113036	1.60073	-4.42121	1.94617	0.0293147	0.0559782	2.18074	0	0	0.08	20.5936
600609	2000	2	1.66414	0.511352	5.2	0.00165	0.0862005	21.099	0.342308	0.0863732	0.0192094	0.0936232	-0.151197	14.0413	0.0500247	0.0258044	0.0578614	-0.79943	0	0	0.07027	21.099
600610	2000	2	1.95269	-0.0428107	7.23	0.00165	0.107246	19.0418	0.147994	0.0267717	-0.0297619	0.278977	-0.670908	13.3112	-1.40496	0.0364526	0.0460682	0.34915	0	0	0.050584	19.0418
600611	2000	2	0.960068	0.598792	17.11	0.00165	0.296529	20.1756	0.196961	0.0821006	0	0.15952	0.470291	2.72331	-0.143236	0.0463001	0.0840838	4.69342	0	0	0.055556	20.1756
600612	2000	2	0.0308749	0.838958	13.35	0.00165	0.240197	19.5855	0.150562	0.267007	0.059129	0.15011	0.751816	1.84679	0.838258	0.0198519	0.0487808	2.07281	1	0	0.05618	19.5855
600613	2000	2	1.11707	0.918737	13.3	0.00165	0.0930014	18.6143	0.165414	0.278946	0.0201545	0.470572	1.18239	-5.58766	1.41944	0.0321071	0.0472408	-0.0133953	1	0	0.09538	18.6143
600614	2000	2	1.23962	0.979705	12.6	0.00165	0.101722	18.4713	0.165873	0.214888	0	0.520693	1.29792	-6.74383	1.57357	0.0224183	0.052004	0.257712	0	0	0.07003	18.4713
600615	2000	2	2.85809	1.17978	16.79	0.00165	0.344788	19.9052	0.220369	-0.0659208	0.00564666	0.239343	1.84053	-14.0031	2.90159	0.0287905	0.080755	2.70031	1	0	0.09697	19.9052
600616	2000	2	1.14896	1.05418	17.08	0.00165	0.324427	20.2121	0.0948478	0.503684	0.392446	0.408171	1.03249	0.45955	-0.420058	0.0623142	0.100176	3.29115	0	0	0.1	20.2121
600617	2000	2	0.732889	0.879818	13.8	0.00165	0.179841	18.6374	0.122464	0.536859	0.0192098	0.460087	1.07554	-4.14791	1.22778	0.0299892	0.0655014	0.677083	0	0	0.094767	18.6374
600618	2000	2	0.066804	0.872754	10.02	0.00165	0.124192	19.351	0.287425	-0.154793	-0.0315527	0.707709	0.815112	1.22159	0.710001	0.0246387	0.0510166	-0.517419	1	0	0.1	19.351
600619	2000	2	0.734941	0.701233	9.9	0.00165	0.123342	19.1177	0.233333	0.0850749	-0.0568	0.54105	0.548786	3.23079	-0.109462	0.025242	0.0474868	0.232793	0	0	0.063158	19.1177
600620	2000	2	0.122086	1.16118	11.41	0.00165	-0.0111912	20.6378	0.126205	0.192557	0.21776	0.163154	1.15286	0.176483	1.07031	0.0233343	0.0448272	0.932846	0	0	0.063636	20.6378
600621	2000	2	0.744651	0.914627	12.86	0.00165	0.10697	21.0604	0.120529	0.631144	0.0974443	0.103594	0.633438	5.95921	0.573521	0.0197652	0.047787	-0.505696	1	0	0.05654	21.0604
600622	2000	2	0.402788	0.938386	10.92	0.00165	0.177621	20.408	0.271062	0.277221	0.172154	0.185475	0.877785	1.28431	0.569263	0.037541	0.0636916	3.31467	0	0	0.081911	20.408
600623	2000	2	0.443632	0.719665	9.1	0.00165	0.156112	19.154	0.291209	-0.162044	-0.128605	0.643281	0.433129	6.07252	0.619334	0.0300614	0.0498804	-0.477824	1	0	0.092535	19.154
600624	2000	2	0.660185	1.16936	16	0.00165	0.0461645	21.1274	0.19	1.087	0.108128	0.0407509	1.1056	1.3512	0.6848	0.0251439	0.0574966	5.69503	0	0	0.099221	21.1274
600626	2000	2	2.00788	0.302846	10.86	0.00165	0.133148	20.8092	0.266114	0.605725	0.0912038	0.0432973	-0.347147	13.7752	-0.364706	0.037502	0.0680792	9.6478	0	0	0.078947	20.8092
600628	2000	2	1.06006	1.51191	10.85	0.00165	0.133263	20.3399	0.235945	0.222524	0.105217	0.144151	1.99918	-10.3266	1.51164	0.0206856	0.078301	4.34572	0	0	0.061947	20.3399
600629	2000	2	0.832476	0.799818	7.4	0.00165	0.10284	19.7142	0.198649	-0.188863	-0.0796809	0.342155	0.50837	6.17663	0.420938	0.0272269	0.0489132	-0.29322	1	0	0.094523	19.7142
600630	2000	2	2.04828	0.397128	10.53	0.00165	0.137963	21.1602	0.323837	0.573141	0.132353	0.0494766	-0.225042	13.1856	-0.386534	0.0373443	0.056174	4.20364	0	0	0.070994	21.1602
600634	2000	2	0.65521	1.30583	15.7	0.00165	0.298029	20.2533	0.129936	0.628771	0.113353	0.229247	1.62927	-6.85472	1.38667	0.0349231	0.087191	4.30665	1	0	0.080822	20.2533
600635	2000	2	0.367897	1.14602	13.4	0.00165	0.217643	21.7443	0.18209	0.481112	0.207672	0.0481828	1.25216	-2.24948	1.81445	0.0326105	0.0654174	10.4026	1	0	0.056838	21.7443
600636	2000	2	0.0853378	1.20498	13.02	0.00165	0.0441237	20.1871	0.139017	0.731034	0.087359	0.1329	1.21567	-0.22652	1.03502	0.0211103	0.046283	1.09081	0	0	0.061224	20.1871
600637	2000	2	0.819224	1.21453	25.35	0.00165	0.333258	21.0607	0.0729783	1.06415	0.121676	0.058777	1.5117	-6.29793	1.13435	0.0487605	0.0854446	9.0168	1	0	0.099917	21.0607
600638	2000	2	1.37765	1.03445	20	0.00165	0.337039	21.2207	0.162	0.0755944	0.0810418	0.0782892	1.29206	-5.45965	2.30963	0.0375828	0.0796618	8.89853	1	0	0.07438	21.2207
600639	2000	2	1.35471	0.646541	11.88	0.00165	0.0734737	20.8702	0.245791	0.18434	0.0156138	0.14172	0.20775	9.29926	0.108131	0.0151614	0.0430388	1.14419	0	0	0.061556	20.8702
600640	2000	2	2.48065	1.1883	31.8	0.00165	0.709867	21.0283	0.102201	0.509332	0.27962	0.0884197	1.90041	-15.0916	2.80691	0.0339942	0.100046	13.4437	1	0	0.095524	21.0283
600641	2000	2	1.35432	1.32298	29.85	0.00165	0.236424	21.0655	0.080402	0.955414	0.206106	0.213641	1.78194	-9.72675	2.02876	0.0200859	0.0717078	1.44741	0	0	0.072727	21.0655
600642	2000	2	1.42035	0.537506	11.58	0.00165	-0.0203014	21.3484	0.219344	0.668442	-0.0247851	0.0568504	-0.00641131	11.5272	-0.00501724	0.0123102	0.0245156	-6.95331	0	0	0.072243	21.3484
600643	2000	2	2.20317	0.519538	10.63	0.00165	-0.00072092	21.719	0.490122	0.061247	0.0182152	0.0870422	-0.18133	14.8535	-0.532432	0.0137383	0.0330314	-2.02983	0	0	0.068409	21.719
600644	2000	2	1.65971	0.502434	7.6	0.00165	0.0627724	20.2316	0.397368	0.0377956	0.0362738	0.230941	-0.00919857	10.6296	-0.504199	0.0348926	0.0464536	-0.398381	0	0	0.069767	20.2316
600645	2000	2	0.331975	0.685687	12.35	0.00165	0.126199	19.8719	0.210526	0.0641353	-0.0223235	0.188942	0.610044	1.60309	1.21219	0.0168055	0.045383	0.819617	1	0	0.0784	19.8719
600647	2000	2	2.6304	0.113573	12.6	0.00165	0.113392	19.3937	0.0873016	-0.32416	-0.151647	1.40595	-0.536281	13.7723	-1.3125	0.0294442	0.0474548	-0.164655	0	0	0.050159	19.3937
600648	2000	2	0.0228475	0.728841	19.7	0.00165	0.127288	19.8619	0.108122	0.509044	-0.00739932	0.159532	0.56409	3.49155	1.13721	0.0212355	0.0590378	1.54998	0	0	0.06596	19.8619
600649	2000	2	1.39804	0.449776	7.84	0.00165	0.0367632	21.4184	0.329082	0.249052	0.0216575	0.0676981	-0.044404	10.4731	-0.156293	0.00818408	0.0287662	-1.48676	1	0	0.061728	21.4184
600650	2000	2	1.45175	0.824036	9.8	0.00165	0.187669	19.7359	0.369388	0.445606	0.0364782	0.339124	0.987558	-3.46551	1.93499	0.0263779	0.0532248	0.725926	1	0	0.072356	19.7359
600651	2000	2	0.582	1.23448	16.43	0.00165	0.171948	21.6094	0.0712112	0.491627	0.0785701	0.037119	1.48811	-5.37518	1.58658	0.0312119	0.070573	10.1382	1	0	0.094033	21.6094
600652	2000	2	1.40498	1.46891	15.25	0.00165	0.105149	21.9803	0.127213	1.12407	0.403288	0.027113	1.85502	-8.18279	2.84241	0.0386064	0.0747634	22.656	1	0	0.099684	21.9803
600653	2000	2	0.548627	1.24943	16.7	0.00165	-0.00642975	22.5313	0.132934	1.28947	0.468054	0.024326	1.38311	-2.68747	1.51178	0.0347519	0.0517506	9.68296	0	0	0.097826	22.5313
600654	2000	2	1.415	1.29243	10.91	0.00165	0.0742818	21.8311	0.167736	0.491175	0.160171	0.0423893	1.6205	-6.95284	2.23988	0.0234711	0.0575386	1.30949	1	0	0.096429	21.8311
600655	2000	2	0.604819	1.25817	9.4	0.00165	0.0427842	20.6985	0.360638	0.227513	0.24599	0.14993	1.43879	-3.82802	1.51008	0.0223797	0.056873	2.94982	0	0	0.085005	20.6985
600656	2000	2	1.24364	1.24907	13.97	0.00165	0.157694	20.1737	0.103078	0.493172	0.0487343	0.119259	1.58018	-7.01715	1.8511	0.0347355	0.069642	2.83512	0	0	0.098113	20.1737
600657	2000	2	2.74351	1.51069	53.6	0.00165	0.365699	21.907	0.0453358	1.54929	0.633336	0.0632313	2.30215	-16.7735	2.65552	0.0499333	0.098977	17.8136	1	0	0.09932	21.907
600658	2000	2	0.313148	1.31885	8.5	0.00165	0.0825344	20.459	0.214118	0.375447	0.0873692	0.236297	1.53741	-4.63205	1.14232	0.0246468	0.0647736	-1.46925	0	0	0.090171	20.459
600659	2000	2	1.48925	1.31716	12	0.00165	0.0518979	19.761	0.143333	0.645967	0.265565	0.370355	1.67361	-7.55416	2.41043	0.0247502	0.0633554	0.693673	0	0	0.077538	19.761
600660	2000	2	0.855565	0.729198	11.88	0.00165	0.23574	20.6892	0.123737	0.764802	0.12027	0.0907151	0.486142	5.15107	0.103448	0.0410239	0.0602626	2.47473	0	0	0.093023	20.6892
600661	2000	2	0.599356	1.09986	21.93	0.00165	-0.0527143	20.1403	0.0870953	2.00958	0.314569	0.0909608	0.919962	3.81266	0.602479	0.0234981	0.0387238	3.37239	0	0	0.074909	20.1403
600662	2000	2	0.978148	1.27858	11.4	0.00165	0.103026	21.0087	0.235965	0.146636	0.159554	0.0831728	1.56666	-6.10542	1.94925	0.0211473	0.0672302	5.12069	0	0	0.075397	21.0087
600663	2000	2	1.41342	0.489206	14	0.00165	0.0589494	21.533	0.220714	0.330447	0.000753355	0.0745019	-0.0378345	11.1695	-0.0531095	0.0113591	0.0355688	0.910587	1	0	0.061943	21.533
600664	2000	2	0.472557	0.997979	10.76	0.00165	0.0491006	21.6853	0.35223	0.834827	0.288037	0.0443205	0.916157	1.73405	1.6964	0.0295576	0.0567302	5.22522	1	0	0.07483	21.6853
600665	2000	2	2.05541	0.588615	8.22	0.00165	0.00570268	20.6248	0.227494	0.893275	0.142851	0.108751	-0.0508711	13.5526	-0.253352	0.040072	0.0596488	-2.43931	0	0	0.095097	20.6248
600666	2000	2	1.7646	0.658585	9.36	0.00165	0.126037	20.1088	0.16453	0.26523	0.0864104	0.168008	0.10413	11.7505	-0.304645	0.0371754	0.0551672	1.40967	0	0	0.089844	20.1088
600667	2000	2	1.07512	0.523667	6.06	0.00165	0.131064	20.8623	0.508251	0.149432	-0.00369479	0.103136	0.150481	7.90889	0.284263	0.0262013	0.051949	2.30121	0	0	0.068266	20.8623
600668	2000	2	0.0583012	0.521898	7.78	0.00165	0.217781	20.5277	0.219794	0.189437	-0.00311643	0.1457	0.321178	4.25385	1.14666	0.0331014	0.0722324	1.85117	1	0	0.088542	20.5277
600671	2000	2	0.128681	1.28431	14.58	0.00165	0.107096	20.6336	0.127572	0.902368	0.276703	0.158775	1.38806	-2.19876	1.24703	0.0427725	0.0786304	3.16638	1	0	0.089552	20.6336
600672	2000	2	1.68178	0.379531	27.3	0.00165	0.274049	22.1976	0.0626374	1.83446	0.380656	0.0579449	-0.0327652	8.73777	-0.314231	0.0561483	0.083156	10.2664	0	0	0.059155	22.1976
600673	2000	2	0.141307	1.15941	8.9	0.00165	-0.012772	19.8202	0.204494	0.67922	0.201645	0.330869	1.13031	0.616814	0.875198	0.0324028	0.0466686	-0.708053	0	0	0.096912	19.8202
600674	2000	2	1.46358	0.25842	8.43	0.00165	0.223631	20.5191	0.217082	0.197482	0.0472597	0.170362	-0.285401	11.5252	-0.202798	0.0400457	0.0668922	2.03912	1	0	0.077694	20.5191
600675	2000	2	0.527992	0.900305	11.9	0.00165	0.409968	20.6665	0.243697	0.147693	0.05249	0.120173	1.04443	-3.05453	-0.0996608	0.0457287	0.0956206	7.16141	1	0	0.085246	20.6665
600676	2000	2	0.999366	0.990591	13.75	0.00165	0.183672	19.5893	0.130182	-0.19615	-0.0276451	0.388971	1.11755	-2.7281	2.12851	0.0291776	0.0594456	-0.12591	0	0	0.081967	19.5893
600677	2000	2	0.173749	1.05059	12.48	0.00165	0.0255036	21.0097	0.145833	1.31428	0.322103	0.0844931	1.23398	-3.88663	0.873907	0.0314042	0.0482176	0.889502	0	0	0.099542	21.0097
600678	2000	2	0.87842	0.560353	6.2	0.00165	0.0937373	20.2044	0.451613	-0.0229366	0.00533946	0.344514	0.163589	8.40859	0.585954	0.0209482	0.0513716	0.10787	1	0	0.062112	20.2044
600679	2000	2	1.13069	0.850167	9.48	0.00165	0.183358	19.3381	0.200422	0.15941	-0.0676061	0.501676	1.02292	-3.66115	1.63677	0.0286279	0.0636156	-0.796236	1	0	0.094787	19.3381
600680	2000	2	0.7734	1.28463	14.49	0.00165	0.0935888	19.7863	0.189786	0.742221	0.0970105	0.237475	1.51867	-4.95989	1.56618	0.0169125	0.0520998	0.717032	0	0	0.08971	19.7863
600681	2000	2	4.24126	1.77455	32.1	0.00165	0.336404	21.4367	0.088785	1.94355	1.34965	0.123304	2.96372	-25.202	4.46833	0.0335238	0.0996168	8.56377	0	0	0.099906	21.4367
600682	2000	2	0.803467	1.4959	11.42	0.00165	0.0403331	20.7074	0.262697	0.497184	0.290916	0.151182	1.89948	-8.55306	1.48316	0.0257457	0.078963	8.87462	0	0	0.1	20.7074
600683	2000	2	1.4596	1.3047	7.98	0.00165	0.371859	20.1228	0.295739	-0.0268259	-0.0475558	0.314153	1.80059	-10.5094	1.81119	0.0423287	0.0999378	2.29291	1	0	0.094213	20.1228
600684	2000	2	0.332019	0.86725	7.89	0.00165	0.101847	20.1612	0.468948	0.0983103	0.00704225	0.546804	0.719981	3.12105	0.770803	0.0203911	0.0542364	0.274554	1	0	0.05824	20.1612
600685	2000	2	0.283964	0.610941	5.48	0.00165	0.103199	20.3567	0.509124	0.38687	0.0553091	0.211333	0.33313	5.88763	1.04066	0.0220524	0.0568086	0.26585	1	0	0.073741	20.3567
600686	2000	2	0.978296	0.480104	7.69	0.00165	0.0460233	19.909	0.245774	0.0536104	0.100465	0.269119	0.149516	7.00613	0.0227535	0.0113485	0.0326204	-0.311453	0	0	0.057337	19.909
600687	2000	2	0.668512	1.21064	11.1	0.00165	0.0898013	19.4148	0.218919	0.0180125	-0.039664	0.561629	1.44166	-4.8958	1.26752	0.0220541	0.0545314	0.0198185	0	0	0.072269	19.4148
600688	2000	2	2.14632	0.436493	3.91	0.00165	-0.00423216	21.7583	0.455243	0.420284	0.107356	0.0656723	-0.196233	13.4093	-0.683344	0.0129727	0.033049	-1.13122	0	0	0.054217	21.7583
600689	2000	2	1.82354	0.388933	12.9	0.00165	0.101858	20.3046	0.233333	0.922693	0.0705064	0.0628822	-0.205563	12.5991	-0.148892	0.0346502	0.0593872	5.53311	0	0	0.097002	20.3046
600690	2000	2	1.46367	1.09979	22.77	0.00165	0.139074	22.2529	0.209047	0.327953	0.223783	0.0310046	1.29677	-4.17451	2.4153	0.0372113	0.0655914	18.0811	1	0	0.064977	22.2529
600691	2000	2	0.70911	0.688768	13.65	0.00165	-0.212622	19.9323	0.101099	1.58208	0.572736	0.178425	0.448893	5.08366	0.254452	0.0127705	0.0189514	1.54594	0	0	0.050272	19.9323
600692	2000	2	1.03735	0.616386	14.22	0.00165	0.0119012	19.697	0.177215	0.223201	0.104726	0.24365	0.348712	5.6728	-0.0324123	0.0303418	0.0358936	-0.0138832	0	0	0.071926	19.697
600693	2000	2	0.0523607	1.32327	9.39	0.00165	0.0558169	20.0371	0.320554	0.305891	0.115564	0.308471	1.42512	-2.15848	0.850764	0.0195827	0.056289	-0.904169	0	0	0.076846	20.0371
600694	2000	2	0.367138	1.20647	7.64	0.00165	0.116948	20.6221	0.463351	0.0917751	0.125222	0.147454	1.31416	-2.28225	0.27311	0.0343521	0.0729138	5.27731	0	0	0.076828	20.6221
600695	2000	2	1.27847	0.542248	10.19	0.00165	0.123074	19.385	0.135427	0.234332	0.0486111	0.403053	0.382257	3.39069	-0.459992	0.0419728	0.0543964	0.331842	1	0	0.076408	19.385
600696	2000	2	0.384108	0.580424	5.52	0.00165	0.138851	19.8212	0.327899	0.130851	-0.069225	0.345489	0.274452	6.48444	0.378022	0.036007	0.050208	-0.398233	0	0	0.073559	19.8212
600697	2000	2	2.20105	0.915298	17.59	0.00165	0.23708	20.757	0.197271	0.986035	0.185317	0.108308	1.19396	-5.90577	2.96644	0.0461294	0.0718946	1.80411	1	0	0.052567	20.757
600698	2000	2	1.32147	0.427017	5.35	0.00165	0.06835	20.9295	0.586916	-0.161074	-0.0291262	0.20316	-0.0500258	10.1099	-0.0669946	0.0107276	0.0331486	0.0817136	1	0	0.069374	20.9295
600699	2000	2	0.127681	1.11783	10.25	0.00165	0.365018	20.237	0.174634	-0.26901	-0.0740797	0.181706	1.25472	-2.90111	1.18854	0.0209331	0.071967	2.43364	1	0	0.077527	20.237
600700	2000	2	0.442647	1.34674	16.82	0.00165	0.00552909	20.5777	0.0909631	1.46991	0.286592	0.140431	1.40861	-1.31132	0.414799	0.0391976	0.0603208	2.76537	0	0	0.056206	20.5777
600701	2000	2	2.21001	1.48637	15.68	0.00165	0.239845	21.5924	0.109056	1.2376	0.124665	0.0683607	2.1367	-13.7826	2.56855	0.0352561	0.0826536	10.5302	1	0	0.099708	21.5924
600702	2000	2	1.35103	0.774155	9.55	0.00165	0.0274455	20.8111	0.420942	-0.170913	-0.00643473	0.201237	0.302849	9.98836	0.178401	0.017104	0.0347074	-0.223707	0	0	0.054307	20.8111
600703	2000	2	2.06391	0.266595	7.09	0.00165	0.14936	19.8335	0.215797	-0.365581	-0.0451168	0.312891	-0.373846	13.5728	-1.03045	0.028983	0.0478826	-0.594643	1	0	0.099482	19.8335
600704	2000	2	1.39627	1.30712	15.5	0.00165	0.0695293	21.0049	0.194839	0.258259	0.157571	0.0699732	1.60738	-6.44738	2.31208	0.0234783	0.0511404	2.82925	0	0	0.075472	21.0049
600705	2000	2	0.468436	1.31122	13.08	0.00165	0.24411	21.3231	0.180428	0.955489	0.329035	0.0561146	1.62701	-6.69242	1.16165	0.030451	0.0763128	8.53859	1	0	0.088235	21.3231
600706	2000	2	0.628718	1.24342	13.45	0.00165	0.0599127	19.5465	0.186617	0.230097	0.0351307	0.304902	1.23385	0.202737	0.456128	0.0213792	0.0559364	-0.0781778	0	0	0.099812	19.5465
600707	2000	2	0.0693565	1.27786	17.25	0.00165	0.441873	21.6307	0.151304	0.690748	0.175334	0.0955007	1.59379	-6.69544	0.685366	0.0447265	0.0996436	14.5686	0	0	0.088921	21.6307
600708	2000	2	0.43749	0.955814	9.7	0.00165	0.295131	20.5488	0.193814	-0.34386	-0.212613	0.273063	1.16796	-4.49608	0.934088	0.0667564	0.0985538	0.543062	1	0	0.099851	20.5488
600710	2000	2	0.439202	0.779532	7.22	0.00165	0.0743436	19.8867	0.389197	0.177207	0.0736168	0.211435	0.829695	-1.0631	1.15664	0.0314288	0.0454344	0.820969	0	0	0.083916	19.8867
600711	2000	2	0.557713	1.1637	15.7	0.00165	0.15277	19.2852	0.0757962	0.152537	0.107482	0.39455	1.32257	-3.36681	1.28083	0.0217045	0.0544916	0.46505	1	0	0.092862	19.2852
600712	2000	2	1.08615	0.487567	14.08	0.00165	-0.0292741	20.1376	0.265625	0.316314	0.118122	0.600812	0.200661	6.08039	-0.254188	0.0290226	0.029306	-1.47155	1	0	0.0752	20.1376
600713	2000	2	1.41048	0.697796	11.54	0.00165	0.130833	20.2143	0.200173	0.139117	0.0933476	0.225799	0.418953	5.98748	-0.308441	0.0257102	0.0472238	1.2812	1	0	0.053136	20.2143
600714	2000	2	0.549455	1.21822	12.69	0.00165	0.19326	19.5752	0.148936	0.402916	0.274916	0.259551	1.46482	-5.22602	0.975767	0.0355852	0.0691232	1.45594	0	0	0.080786	19.5752
600715	2000	2	0.27217	0.613527	8.31	0.00165	-0.0123548	20.0818	0.202166	0.298284	0.0120287	0.294053	0.588559	0.529153	1.18509	0.0236592	0.0330712	-0.469677	0	0	0.054913	20.0818
600716	2000	2	0.521384	1.08484	6.21	0.00165	0.0544726	20.0361	0.26409	0.152281	0.0729795	0.304212	1.10038	-0.329284	1.80275	0.0209481	0.0451278	0.376062	0	0	0.07485	20.0361
600717	2000	2	2.10073	0.380239	9.05	0.00165	0.0655193	20.8022	0.39337	0.0693667	-0.00155163	0.210785	-0.319436	14.8281	-0.428057	0.030974	0.05426	0.0733095	0	0	0.063786	20.8022
600718	2000	2	1.07308	1.6762	41.8	0.00165	0.0231058	21.9865	0.0736842	0.908147	0.274693	0.0547469	2.13482	-9.71959	2.05966	0.0198401	0.069997	8.94091	0	0	0.087805	21.9865
600719	2000	2	0.419416	0.657507	9.52	0.00165	0.0585067	20.4003	0.347689	0.0683651	0.0393434	0.259003	0.454545	4.30135	0.549804	0.0271911	0.0437094	0.675484	0	0	0.079381	20.4003
600720	2000	2	3.68206	1.69603	12.15	0.00165	0.307572	20.1965	0.223868	0.0605606	0.102163	0.141626	2.81601	-23.7358	3.71354	0.0354648	0.100099	6.0045	0	0	0.087585	20.1965
600721	2000	2	0.667976	1.38022	9.4	0.00165	0.143295	19.8957	0.267021	0.311502	0.0135802	0.372988	1.68593	-6.47887	1.88395	0.041176	0.0854318	0.734651	0	0	0.071247	19.8957
600722	2000	2	1.20696	1.01476	19.68	0.00165	0.13856	21.4003	0.170732	3.10949	0.169373	0.0724379	0.752645	5.55494	0.46537	0.0302906	0.0569704	2.91686	0	0	0.065311	21.4003
600723	2000	2	0.0590643	1.4087	10.45	0.00165	0.223449	21.1251	0.238278	0.650993	0.421661	0.0540995	1.7476	-7.18231	0.531882	0.0358372	0.0961128	19.4423	0	0	0.076633	21.1251
600724	2000	2	1.05651	1.1373	23	0.00165	0.165853	20.3187	0.10913	0.898859	0.470158	0.175765	1.33459	-4.2157	1.72989	0.0394725	0.067326	2.50296	1	0	0.099862	20.3187
600725	2000	2	3.33262	0.162722	10.77	0.00165	0.188407	19.8166	0.277623	0.292813	-0.0904401	0.285691	-0.926038	23.074	-1.42838	0.0285599	0.0604206	0.678258	0	0	0.073326	19.8166
600726	2000	2	0.78723	0.86383	11.29	0.00165	0.0505494	20.3338	0.247121	0.182703	0.0926539	0.145417	0.563637	6.4145	0.438697	0.0277296	0.0360736	1.65654	0	0	0.059113	20.3338
600727	2000	2	1.68336	0.558024	20.55	0.00165	0.00668924	21.6005	0.17129	0.296435	0.07831	0.0462866	0.0225102	11.3491	-0.35905	0.0278964	0.0402432	3.82817	1	0	0.062791	21.6005
600728	2000	2	0.32971	1.67645	20.4	0.00165	0.018346	20.9646	0.108333	1.57548	0.320125	0.190856	2.07655	-8.47929	1.40689	0.0382067	0.0907586	2.85313	0	0	0.087778	20.9646
600729	2000	2	2.46807	0.550282	15.45	0.00165	0.0712655	20.4849	0.121036	0.452739	-0.0204017	0.107899	-0.145352	14.7425	-0.873565	0.0294757	0.0515848	2.15878	0	0	0.072364	20.4849
600730	2000	2	0.306639	1.14248	17.29	0.00165	0.120347	20.6657	0.0780798	0.684141	0.0511644	0.108175	1.26265	-2.54675	1.11485	0.0284005	0.0552436	1.53168	1	0	0.078212	20.6657
600731	2000	2	1.23716	1.22532	22.9	0.00165	0.293604	20.5849	0.0925764	1.28721	0.500838	0.142649	1.58839	-7.69448	2.14818	0.035914	0.078401	2.57973	0	0	0.069149	20.5849
600732	2000	2	0.823705	0.606923	8.04	0.00165	-0.0376329	20.0557	0.276119	0.332287	0.145611	0.221272	0.28183	6.88968	0.304672	0.00628623	0.0267308	-0.124786	0	0	0.0625	20.0557
600733	2000	2	1.35118	1.00718	25.48	0.00165	0.519544	21.3789	0.0549451	0.376709	0.0157671	0.116246	1.38277	-7.95974	1.54216	0.0344976	0.0948568	7.72826	0	0	0.061086	21.3789
600734	2000	2	1.17893	1.12835	16.79	0.00165	-0.0140029	21.3329	0.129839	0.801095	0.328125	0.0454129	0.903352	4.76836	0.213228	0.0270778	0.0475758	6.96761	0	0	0.098619	21.3329
600735	2000	2	0.135302	0.79317	11.09	0.00165	0.0974785	19.9621	0.210099	0.24876	0.171883	0.248131	0.626464	3.53299	1.28634	0.0218256	0.0481466	0.0394854	1	0	0.099598	19.9621
600736	2000	2	0.628517	1.00735	14.19	0.00165	-0.0120935	21.2225	0.150106	0.329413	0.095485	0.105691	0.780343	4.81094	0.656277	0.0184941	0.034152	-0.866257	0	0	0.06984	21.2225
600737	2000	2	0.346709	0.5283	19.12	0.00165	0.21002	20.9436	0.141736	-0.00442881	-0.0562185	0.105187	0.334086	4.11597	0.631628	0.0302997	0.058681	1.41706	1	0	0.056157	20.9436
600738	2000	2	0.873111	0.395612	14.9	0.00165	0.190334	20.7009	0.197987	0.634494	0.373622	0.0519893	0.028914	7.7714	-0.0155583	0.0275	0.0547616	4.19863	0	0	0.096841	20.7009
600739	2000	2	0.0724909	0.681173	32.45	0.00165	0.058779	21.2905	0.115562	1.32177	0.360651	0.0828326	0.447346	4.95547	0.733745	0.0432398	0.050635	2.29193	1	0	0.061896	21.2905
600740	2000	2	1.57903	0.595354	9.36	0.00165	0.0212978	20.2263	0.253205	0.355541	-0.0710649	0.215395	0.0160963	12.2762	0.103583	0.0292178	0.0525682	0.803481	0	0	0.078049	20.2263
600741	2000	2	0.40185	1.09626	14.05	0.00165	-0.0360537	21.2456	0.194306	0.405224	0.212514	0.0496661	0.945172	3.202	0.884519	0.0266371	0.0378898	6.59349	0	0	0.076364	21.2456
600742	2000	2	1.21953	0.889731	14.48	0.00165	0.206011	20.9426	0.262431	0.502511	0.190688	0.0711368	1.25495	-7.74001	1.7651	0.0441124	0.0736648	7.54876	1	0	0.080933	20.9426
600743	2000	2	1.42201	0.433731	8.52	0.00165	0.0948969	20.3172	0.220657	-0.0348146	0.0702456	0.297822	-0.138056	12.1179	0.00743897	0.0155876	0.0483374	-0.0426068	1	0	0.068182	20.3172
600744	2000	2	1.35857	0.559776	8.99	0.00165	0.123496	21.4132	0.353726	-0.0214464	0.0376653	0.107828	0.00101933	11.8417	0.352119	0.0245863	0.0567596	1.99616	0	0	0.063333	21.4132
600745	2000	2	0.146376	0.846489	8.03	0.00165	0.112081	19.7437	0.465753	-0.296585	-0.194413	0.376861	0.72918	2.48614	0.738311	0.0168831	0.0478948	-0.408624	1	0	0.099893	19.7437
600746	2000	2	0.00383979	0.777699	12.87	0.00165	0.0717522	20.1061	0.134421	0.533884	-0.111852	0.630456	0.663167	2.42727	1.15319	0.0187913	0.040956	-0.744593	1	0	0.092475	20.1061
600747	2000	2	0.401016	1.46588	14.72	0.00165	0.0943947	21.0949	0.267663	0.275008	0.109912	0.0960607	1.73989	-5.80702	1.54528	0.0325186	0.0788458	4.72194	1	0	0.074717	21.0949
600748	2000	2	2.14435	0.434679	5.59	0.00165	-0.00701606	20.5925	0.332737	0.266467	0.0787322	0.182153	-0.269882	14.9317	-0.613158	0.0114078	0.0264226	-1.30826	0	0	0.061713	20.5925
600749	2000	2	1.19491	1.37603	13.19	0.00165	0.0875327	19.573	0.112964	0.209803	0.0494027	0.284569	1.7585	-8.10567	2.07308	0.0250353	0.0610908	0.168564	0	0	0.093298	19.573
600750	2000	2	1.64388	1.23216	14.89	0.00165	0.102952	20.6498	0.16857	0.301236	0.0385221	0.0820884	1.65642	-8.99125	2.26149	0.0477488	0.0754108	7.7317	0	0	0.076923	20.6498
600751	2000	2	1.33577	0.594183	9.14	0.00165	0.0929684	20.4072	0.36105	0.363272	0.0207747	0.175141	0.130556	9.82562	0.25332	0.0360862	0.0652218	1.21589	0	0	0.072277	20.4072
600752	2000	2	0.37773	0.864154	9.86	0.00165	0.096346	20.9223	0.225152	-0.256623	-0.00222172	0.122216	0.628577	4.99256	0.932858	0.0130494	0.049034	0.598517	0	0	0.080834	20.9223
600753	2000	2	2.18451	1.3717	15.2	0.00165	0.0466259	20.0025	0.134868	0.988317	0.121423	0.309138	1.87018	-10.5642	3.03076	0.0386229	0.0695194	0.296488	0	0	0.092332	20.0025
600754	2000	2	2.88966	1.60889	13.18	0.00165	0.569261	20.2729	0.14871	0.117374	0.0194459	0.193131	2.63452	-21.7362	3.25718	0.0385453	0.100278	6.98258	1	0	0.091416	20.2729
600755	2000	2	0.977209	0.751257	12.1	0.00165	0.164057	21.1529	0.335537	-0.0198344	0.0602568	0.0802701	0.574074	3.75504	-0.196368	0.0370944	0.0557272	5.82543	1	0	0.076722	21.1529
600756	2000	2	0.804695	0.991737	12.59	0.00165	0.174983	20.1727	0.157268	0.17325	0.108827	0.245287	1.16198	-3.60798	1.61122	0.0195426	0.055769	1.4036	1	0	0.056755	20.1727
600757	2000	2	2.05051	1.37231	22.65	0.00165	0.285284	21.0047	0.146578	0.988673	0.483978	0.0983582	2.00402	-13.3878	2.02504	0.0296887	0.089304	6.67372	0	0	0.096618	21.0047
600758	2000	2	0.963877	0.0692511	7.95	0.00165	0.0513381	20.0093	0.314465	-0.155481	0.110299	0.182248	-0.298349	7.79053	-0.458291	0.0257718	0.0299666	0.496349	0	0	0.050491	20.0093
600759	2000	2	2.00593	-0.149701	4.79	0.00165	0.102024	19.6185	0.129436	-0.32503	-0.121455	0.319089	-0.876976	15.4131	-1.16453	0.0228401	0.0414562	-0.0308245	1	0	0.05	19.6185
600760	2000	2	2.24753	0.614907	8.81	0.00165	0.157567	20.8711	0.340522	-0.340853	-0.012987	0.190845	-0.0324408	13.7192	-0.435472	0.0217528	0.059278	1.56843	1	0	0.065041	20.8711
600761	2000	2	2.25676	0.296347	8.15	0.00165	0.0721653	20.0471	0.343558	0.0739206	0.0256539	0.352461	-0.573077	17.4786	-0.660801	0.0175053	0.042054	-0.385903	0	0	0.074766	20.0471
600762	2000	2	0.481308	1.23839	15.25	0.00165	0.0760881	19.8374	0.0714754	0.684533	0.334913	0.169688	1.47051	-4.91944	1.07361	0.0341039	0.0614596	2.49752	0	0	0.099574	19.8374
600763	2000	2	0.954572	1.41126	9.75	0.00165	0.110095	19.7896	0.132308	0.353395	0.146405	0.318353	1.77572	-7.72387	1.80634	0.0210604	0.0624398	0.328446	0	0	0.072	19.7896
600764	2000	2	0.130937	1.05728	10.09	0.00165	0.164843	20.2043	0.273538	0.00680136	0.0152459	0.196262	1.09451	-0.788868	1.25398	0.0282558	0.064869	1.64941	0	0	0.06527	20.2043
600765	2000	2	0.319992	0.990978	8.33	0.00165	0.110491	19.4763	0.214886	-0.209069	-0.0566523	0.366055	0.962772	0.597772	1.27702	0.0138223	0.0388904	-0.582368	0	0	0.07824	19.4763
600766	2000	2	0.611665	1.00944	14.8	0.00165	0.181401	20.0202	0.143919	0.112996	0.0424956	0.377088	1.08271	-1.55291	1.22115	0.0365056	0.0625274	0.765112	1	0	0.096747	20.0202
600767	2000	2	1.80224	1.33103	14.53	0.00165	0.531056	20.6583	0.275981	0.692872	0.231177	0.303965	1.97906	-13.7337	1.88993	0.0430338	0.0983164	2.59829	1	0	0.085406	20.6583
600768	2000	2	1.1283	1.1455	23.1	0.00165	-0.0805987	20.2431	0.0731602	1.55193	0.672002	0.110586	0.91338	4.91928	0.442348	0.035522	0.0563286	4.77282	0	0	0.084668	20.2431
600769	2000	2	0.0681243	0.651953	8.14	0.00165	0.0120486	20.3823	0.313268	-0.157513	0.0229299	0.207837	0.523596	2.72025	1.12552	0.0171214	0.0262244	-1.71671	0	0	0.074561	20.3823
600770	2000	2	2.38138	0.917119	54.68	0.00165	0.50552	22.4121	0.0477323	4.00186	0.384737	0.0893849	0.712656	4.33317	-1.34854	0.0661654	0.10001	60.2921	1	0	0.1	22.4121
600771	2000	2	1.19371	0.739934	32.04	0.00165	0.0859318	20.4913	0.0799001	2.29163	0.212348	0.123146	0.687481	1.12707	-0.104412	0.0486238	0.057776	2.38504	0	0	0.082707	20.4913
600772	2000	2	1.174	0.733404	17.89	0.00165	-0.0186846	20.8457	0.106205	0.518937	0.202908	0.102712	0.57257	3.40855	-0.161782	0.0338258	0.0476848	1.35126	0	0	0.099902	20.8457
600773	2000	2	2.11641	1.47478	14.12	0.00165	0.320425	19.8256	0.175637	0.354	0.0439893	0.245079	2.30017	-17.4924	2.14356	0.0415308	0.0964898	3.52397	0	0	0.074355	19.8256
600774	2000	2	0.230092	0.974534	13.85	0.00165	0.151547	19.7256	0.286643	-0.0306657	0.0353595	0.228231	1.0714	-2.05292	0.464363	0.0342678	0.0595312	1.02046	0	0	0.073811	19.7256
600775	2000	2	1.08361	0.554878	15.67	0.00165	0.337668	20.6277	0.0478622	0.884056	0.0540586	0.17035	0.853728	-6.33351	1.04805	0.0332333	0.050231	2.82583	0	0	0.050265	20.6277
600776	2000	2	0.8593	1.51906	26.48	0.00165	0.224848	21.1862	0.126888	0.322203	0.0640638	0.131877	1.99466	-10.0794	1.49966	0.0267421	0.0889192	5.08811	0	0	0.070393	21.1862
600777	2000	2	0.0624165	0.825054	10.3	0.00165	0.0882907	19.8424	0.208738	0.111744	0.0690068	0.348175	0.612082	4.5135	1.42553	0.023746	0.050124	0.437805	1	0	0.064451	19.8424
600778	2000	2	1.41837	1.40149	11.72	0.00165	0.37557	20.9129	0.159556	0.336655	0.0826948	0.0870254	1.92935	-11.187	1.70788	0.0320245	0.0859354	10.3099	1	0	0.070624	20.9129
600779	2000	2	0.152334	0.517157	31	0.00165	0.312465	21.7393	0.0858065	2.03734	0.0564312	0.0470893	0.51836	-0.0255091	0.336115	0.0436493	0.0723526	7.6776	0	0	0.040506	21.7393
600780	2000	2	0.26502	1.1424	9.03	0.00165	0.223595	20.5547	0.254707	0.273806	0.0870336	0.122844	1.1951	-1.11677	0.897749	0.0568821	0.0941778	5.28452	0	0	0.099682	20.5547
600781	2000	2	2.24698	0.342622	12.45	0.00165	0.195471	19.8562	0.234538	0.137856	-0.0948695	0.313064	-0.393501	15.6006	-0.331508	0.0362361	0.0755374	0.239174	1	0	0.07228	19.8562
600782	2000	2	0.110149	0.915084	12.5	0.00165	0.183211	19.8994	0.1624	-0.25214	0.0363224	0.262781	0.760644	3.27304	1.41337	0.0355256	0.0640328	0.571231	1	0	0.099739	19.8994
600783	2000	2	1.35638	1.2658	10.98	0.00165	0.173934	20.3844	0.167577	0.122594	0.0377772	0.244836	1.56639	-6.37019	2.55292	0.033747	0.0651924	1.10209	1	0	0.071042	20.3844
600784	2000	2	1.14121	1.39783	13.4	0.00165	0.321157	21.4619	0.202239	0.103482	0.205951	0.0625962	1.86096	-9.81504	1.59649	0.0375582	0.0876892	14.5052	1	0	0.092567	21.4619
600785	2000	2	0.349421	0.963488	13.98	0.00165	0.0913975	20.3596	0.183119	0.839355	0.325381	0.17987	0.803889	3.38238	0.982088	0.0364176	0.051086	1.98707	0	0	0.064781	20.3596
600787	2000	2	0.357324	0.876503	23.45	0.00165	0.17204	21.2202	0.0989339	2.2754	0.118062	0.0314298	0.807162	1.46953	0.809653	0.0573801	0.0863254	19.4384	0	0	0.071166	21.2202
600789	2000	2	1.52554	0.50774	7.15	0.00165	0.0212395	20.8458	0.443357	0.26631	0.116617	0.136451	0.0205757	10.3244	-0.266257	0.013125	0.0336134	0.884768	0	0	0.077313	20.8458
600790	2000	2	0.300238	1.18176	12.25	0.00165	-0.0177127	21.119	0.242449	0.0487042	0.152779	0.0853536	1.13846	0.917463	0.884144	0.0193276	0.0397154	3.90018	0	0	0.087768	21.119
600791	2000	2	1.35724	1.17956	15.01	0.00165	0.161915	20.0207	0.0999334	0.248783	0.0950795	0.194743	1.71717	-11.3935	1.20258	0.032249	0.0747052	2.82182	0	0	0.062992	20.0207
600792	2000	2	1.84873	1.15281	15.05	0.00165	0.209151	19.2349	0.133555	0.373495	0.0525107	0.629473	1.8909	-15.6424	1.69486	0.0451438	0.08688	0.687894	0	0	0.072217	19.2349
600793	2000	2	1.78834	1.12012	11.27	0.00165	0.00910723	19.7504	0.177462	0.615956	0.0518941	0.133329	1.58193	-9.78725	2.34629	0.0225716	0.0529934	1.45775	0	0	0.099854	19.7504
600794	2000	2	0.267233	0.764527	12.45	0.00165	0.178427	19.9893	0.207229	0.509876	0.115222	0.235414	0.522396	5.0305	0.967629	0.0416085	0.0759178	2.04547	1	0	0.067434	19.9893
600795	2000	2	0.489018	1.08982	34.04	0.00165	0.190242	21.5003	0.0478848	0.858446	0.347128	0.118714	1.15878	-1.46132	1.85085	0.0375342	0.0688608	3.42486	0	0	0.058824	21.5003
600796	2000	2	0.159578	1.05405	20.18	0.00165	0.108971	20.1741	0.0877106	0.40501	0.0162324	0.171425	1.07218	-0.384219	1.18939	0.0342156	0.0506672	1.75345	0	0	0.077004	20.1741
600797	2000	2	0.811179	0.754059	21.5	0.00165	0.155516	21.4572	0.106047	1.43343	0.419382	0.0801664	0.488019	5.63816	0.585831	0.0543088	0.0726872	4.27653	0	0	0.048811	21.4572
600798	2000	2	0.381719	0.796168	7.8	0.00165	0.0538322	20.8216	0.167949	0.212716	0.0883654	0.142505	0.601904	4.11703	0.945914	0.0306399	0.0531152	0.534969	0	0	0.071013	20.8216
600799	2000	2	0.455218	1.5899	30.7	0.00165	0.106652	21.5573	0.0830619	1.36953	0.41471	0.0528912	1.99431	-8.57058	1.15173	0.0299776	0.0802616	7.37332	0	0	0.1	21.5573
600800	2000	2	0.951016	1.33126	34.3	0.00165	0.152453	21.8682	0.0781341	1.14708	0.289374	0.0650634	1.65101	-6.77642	1.83784	0.0170437	0.0654998	3.63976	0	0	0.086869	21.8682
600801	2000	2	0.198393	0.770605	7.17	0.00165	0.195314	19.6566	0.301255	0.0564901	-0.00823399	0.393321	0.687606	1.759	0.674257	0.0177867	0.0511242	0.00575863	1	0	0.061033	19.6566
600802	2000	2	0.222084	0.743075	6.85	0.00165	0.0620177	20.3067	0.392701	0.240784	0.042063	0.260418	0.504528	4.79566	1.16149	0.0243191	0.0505988	-0.293051	0	0	0.074932	20.3067
600803	2000	2	0.783057	1.00603	11.22	0.00165	0.0248829	20.4243	0.18984	0.134852	0.209073	0.217376	0.855476	3.19065	0.493327	0.0252565	0.0476294	1.07825	1	0	0.070488	20.4243
600804	2000	2	0.291921	1.13582	7.97	0.00165	0.0667443	20.1673	0.3601	0.138917	0.0289716	0.261027	1.17343	-0.797224	1.39138	0.0129302	0.0452666	-0.840136	0	0	0.099634	20.1673
600805	2000	2	2.86745	1.51131	9.35	0.00165	0.197992	21.2737	0.245989	0.468864	0.188145	0.0793125	2.2555	-15.5711	3.41756	0.0414649	0.0849376	9.93298	1	0	0.099888	21.2737
600806	2000	2	2.00681	0.603831	9	0.00165	-0.0328762	20.1071	0.25	0.596252	0.206511	0.130225	-0.0363993	13.5684	-0.278858	0.0407299	0.0520118	-1.95384	0	0	0.1	20.1071
600807	2000	2	1.66721	1.19446	16.38	0.00165	0.582477	20.7759	0.129426	0.58328	0.245785	0.0734694	1.73506	-11.457	1.63121	0.0510007	0.10007	13.3692	1	0	0.091403	20.7759
600808	2000	2	2.02798	0.368359	2.75	0.00165	0.0479615	21.224	0.585455	0.164501	0.0155294	0.0800159	-0.388328	16.0364	-0.473814	0.0204848	0.0432584	-2.09861	1	0	0.065274	21.224
600809	2000	2	1.289	0.519087	6.83	0.00165	0.0177664	20.0065	0.265007	0.28847	0.120397	0.205944	-0.00411958	11.0883	0.154187	0.0146428	0.0377352	-0.84784	0	0	0.070671	20.0065
600810	2000	2	0.267171	0.83312	8.09	0.00165	0.0857169	20.7636	0.804697	-0.353269	-0.0570451	0.170425	0.752347	1.71182	1.26469	0.0152904	0.0442192	-0.822302	1	0	0.099625	20.7636
600811	2000	2	1.26433	1.09208	7.47	0.00165	0.105022	21.5039	0.534137	0.398055	0.101139	0.082479	1.26782	-3.72452	2.45602	0.0350973	0.0582312	2.79145	0	0	0.064718	21.5039
600812	2000	2	2.86916	0.54569	4.95	0.00165	0.163045	21.5301	0.430303	0.135756	0.0265645	0.0682446	-0.210874	16.0338	-1.1362	0.0190578	0.0533176	0.903877	1	0	0.058233	21.5301
600814	2000	2	1.09956	1.31537	8.65	0.00165	0.0946901	20.1172	0.310983	0.308462	0.135235	0.26623	1.7069	-8.29766	1.47053	0.026324	0.0630448	0.03342	0	0	0.082921	20.1172
600815	2000	2	1.07619	0.628812	6.34	0.00165	0.085829	20.0419	0.454259	0.178826	-0.0101962	0.310289	0.228215	8.48983	0.26436	0.0158783	0.0437134	-0.917101	1	0	0.086358	20.0419
600816	2000	2	1.28182	1.06688	9.5	0.00165	-0.0222611	21.3168	0.248421	0.4924	0.154751	0.0911998	0.787427	5.92251	0.289733	0.0186955	0.0387796	1.07681	0	0	0.075949	21.3168
600817	2000	2	0.356711	-0.201739	39.7	0.00165	1.70271	19.9165	0.0302267	0.309552	0.130975	1.661	-0.525146	6.85394	0.00261064	0.0399066	0.100208	3.95583	1	0	0.061422	19.9165
600818	2000	2	0.809098	0.00854817	7.01	0.00165	0.123556	18.4676	0.0499287	-0.208386	-0.155827	0.997448	-0.435331	9.03436	0.171535	0.0399219	0.0497572	-0.138775	1	0	0.050314	18.4676
600819	2000	2	2.75623	-0.495363	17.17	0.00165	0.00834809	20.1007	0.18346	1.89795	0.180558	0.130969	-1.2901	16.8428	-2.06458	0.0540588	0.057781	2.38958	0	0	0.095745	20.1007
600820	2000	2	0.586095	0.740862	11.35	0.00165	0.112203	20.8395	0.296916	0.20379	0.061438	0.0891995	0.413318	6.94162	0.478343	0.0225628	0.0394446	0.48582	1	0	0.059423	20.8395
600821	2000	2	0.504304	1.4737	11.82	0.00165	0.269326	21.2396	0.226734	0.809316	0.409076	0.175974	1.9169	-9.39288	1.41611	0.049584	0.100147	21.8593	0	0	0.096206	21.2396
600822	2000	2	2.60091	1.5893	14.5	0.00165	0.18299	19.0782	0.105517	0.704307	0.19415	0.872481	2.31869	-15.4578	3.59175	0.0466625	0.0951586	0.500023	1	0	0.076531	19.0782
600823	2000	2	0.843036	1.32139	14.3	0.00165	0.299599	20.4758	0.206993	0.545143	0.333642	0.0911552	1.71475	-8.33641	1.36825	0.0466218	0.094304	8.30983	1	0	0.086345	20.4758
600824	2000	2	0.180517	1.40994	9.92	0.00165	0.0921229	19.8682	0.278226	0.268469	0.122441	0.232749	1.65329	-5.15748	1.01085	0.0288531	0.0665136	1.76599	0	0	0.066879	19.8682
600825	2000	2	1.16819	0.858748	16.86	0.00165	0.100286	19.8874	0.116251	0.668452	-0.0129104	0.19259	0.853427	0.112769	2.37907	0.0459736	0.0583102	1.10735	0	0	0.092796	19.8874
600826	2000	2	1.39087	1.43157	15.48	0.00165	0.197417	20.8077	0.184755	0.746973	0.217937	0.0582968	2.09857	-14.1356	1.78492	0.039943	0.0890752	13.5815	0	0	0.065109	20.8077
600827	2000	2	0.913592	1.09988	11.5	0.00165	0.0362559	19.5482	0.193913	0.645537	0.206969	0.238267	0.926754	3.66902	0.280077	0.0239353	0.0467822	0.965036	0	0	0.067416	19.5482
600828	2000	2	2.08634	1.28094	12.38	0.00165	0.301525	20.0827	0.231826	0.0590752	0.00527854	0.191647	1.80108	-11.0232	3.08263	0.0330819	0.0820888	1.9772	0	0	0.07563	20.0827
600829	2000	2	2.76961	1.22196	9.35	0.00165	0.197119	19.5557	0.350802	0.240017	0.00128709	0.609977	1.34211	-33.2971	2.53502	0.0395723	0.064452	-0.13539	0	0	0.088325	19.5557
600830	2000	2	0.467736	1.1965	11.52	0.00165	0.016906	20.3172	0.267361	0.44786	0.072053	0.144325	1.2538	-1.21432	1.96102	0.0269004	0.0492166	1.54716	0	0	0.07673	20.3172
600831	2000	2	1.55975	0.576114	13.18	0.00165	0.417077	20.2303	0.0257967	0.766108	0.172957	0.959191	1.0037	-9.06171	1.54606	0.0293454	0.0501404	1.32791	0	0	0.049915	20.2303
600833	2000	2	1.04693	0.0452044	5.88	0.00165	0.131298	19.1385	-0.164966	-0.317998	-0.201544	0.418068	-0.378059	8.97018	-0.598627	0.0311161	0.043351	-0.527016	1	0	0.06658	19.1385
600834	2000	2	2.01507	0.393288	13.67	0.00165	0.122538	19.8711	0.139722	0.370372	0.112521	0.133414	-0.382321	16.4374	-0.345175	0.0256756	0.041053	-0.20828	0	0	0.070313	19.8711
600835	2000	2	0.399106	1.15207	13.95	0.00165	0.0324532	21.404	0.293907	0.168768	0.226376	0.0560948	1.14449	0.160655	1.52751	0.0321986	0.0560688	5.83072	0	0	0.081871	21.404
600836	2000	2	1.34686	1.21459	11.9	0.00165	0.125282	19.6507	0.163025	0.456496	0.0965651	0.320607	1.52659	-6.61231	1.95385	0.0255412	0.0631852	0.288695	0	0	0.079498	19.6507
600838	2000	2	0.814596	1.53339	15	0.00165	0.069776	20.6154	0.134667	0.776662	0.323252	0.180486	1.88672	-7.48801	1.87169	0.0221113	0.066388	0.765701	0	0	0.097115	20.6154
600839	2000	2	1.40202	0.654971	13.99	0.00165	0.00626769	23.0765	0.409578	-0.0148494	0.0531213	0.0197621	0.106068	11.6329	0.0682888	0.0140486	0.0335786	-2.66228	1	0	0.066942	23.0765
600841	2000	2	0.178433	1.2222	13.47	0.00165	0.294791	19.4887	0.262806	0.133262	0.0358939	0.30758	1.43442	-4.49752	0.70391	0.0560536	0.0942946	3.36503	0	0	0.083636	19.4887
600843	2000	2	0.842325	1.218	10.8	0.00165	0.0837878	18.9423	0.238889	0.385791	0.0030263	0.498569	1.43456	-4.58954	1.86022	0.0178678	0.0605996	-0.0511141	0	0	0.069683	18.9423
600844	2000	2	2.34632	1.13314	13.14	0.00165	0.21954	19.712	0.170472	0.365482	0.0366089	0.36463	1.54175	-8.65963	3.49054	0.0435591	0.0767766	0.115843	1	0	0.082181	19.712
600845	2000	2	0.175582	0.911726	10.91	0.00165	0.0828566	18.7854	0.169569	0.641098	-0.0615693	0.30756	0.975982	-1.36179	0.869032	0.0278529	0.0510184	-0.141033	0	0	0.085128	18.7854
600846	2000	2	2.17971	0.764666	22.98	0.00165	0.114973	20.8364	0.0913838	1.64752	0.143327	0.0620529	0.275919	10.358	-0.404004	0.0356577	0.0541116	3.34945	0	0	0.08841	20.8364
600847	2000	2	0.420217	0.522486	14.21	0.00165	0.0288069	20.1558	0.0654469	1.22779	0.649522	0.36093	0.477276	0.958126	1.03035	0.0444899	0.049934	1.68008	0	0	0.05041	20.1558
600848	2000	2	0.622226	1.03937	9.85	0.00165	0.0736775	19.6197	0.187817	0.470305	-0.0244941	0.259302	1.1825	-3.03332	1.39032	0.0199141	0.048765	-0.334245	0	0	0.070115	19.6197
600850	2000	2	0.469375	0.871253	26	0.00165	0.403756	19.964	0.0738462	0.865556	0.156242	0.176331	0.865725	0.117158	0.494991	0.0453414	0.0848726	2.78276	1	0	0.089978	19.964
600851	2000	2	0.484369	0.618475	12.7	0.00165	0.113347	19.4228	0.217323	0.327523	0.044954	0.253847	0.604465	0.296924	1.28698	0.0151702	0.040212	0.378153	1	0	0.068998	19.4228
600852	2000	2	0.0964226	0.357321	12.05	0.00165	0.0957999	20.0773	0.279668	0.238341	-0.0811715	0.169986	0.300571	1.20271	0.584998	0.019056	0.0381192	0.309599	0	0	0.046769	20.0773
600853	2000	2	0.636701	0.783804	3.95	0.00165	0.130166	20.2925	0.602532	0.0264547	-0.00285548	0.294701	0.522988	5.52746	0.594965	0.026718	0.045798	-0.399308	0	0	0.077114	20.2925
600854	2000	2	0.133563	0.909703	22.46	0.00165	0.070426	21.3067	0.231077	0.12377	0.0883137	0.103319	0.750026	3.38403	1.38486	0.0201254	0.0462444	0.31964	1	0	0.066879	21.3067
600855	2000	2	1.39448	0.293122	10.74	0.00165	0.0831983	20.1596	0.0428305	0.195653	-0.0942354	0.754541	-0.0412675	6.94725	-0.536105	0.0392937	0.0497686	-0.362366	0	0	0.05	20.1596
600856	2000	2	2.99239	1.41409	13	0.00165	0.366768	20.8123	0.163846	0.581111	0.180117	0.103125	2.25346	-17.7887	3.18098	0.0403177	0.0948834	6.89979	0	0	0.085761	20.8123
600857	2000	2	3.47041	1.45885	38.16	0.00165	0.406469	21.1496	0.0668239	1.39112	0.669745	0.0462832	2.39167	-19.7692	3.6594	0.0247983	0.0947184	19.114	1	0	0.095238	21.1496
600858	2000	2	1.18049	0.705738	7.87	0.00165	0.1557	20.0974	0.181703	-0.0933129	-0.011629	0.285873	0.434338	5.75176	-0.332407	0.0511147	0.0748562	0.202797	0	0	0.084158	20.0974
600859	2000	2	1.24206	1.30755	7.75	0.00165	0.124801	21.0424	0.55871	0.207006	0.0990284	0.180262	1.61656	-6.54867	2.48009	0.0278284	0.0634124	1.6467	0	0	0.072441	21.0424
600860	2000	2	0.536336	0.767446	7.35	0.00165	0.11367	19.7222	0.355102	0.333318	0.00304442	0.243892	0.527331	5.08873	0.871666	0.0324561	0.063039	0.585031	0	0	0.085714	19.7222
600861	2000	2	0.817269	1.78109	12.05	0.00165	0.0101041	21.4244	0.446473	1.04141	0.665724	0.0423826	2.31749	-11.3679	1.61884	0.0289252	0.0876976	17.4302	0	0	0.09967	21.4244
600862	2000	2	0.0832448	1.02946	19.3	0.00165	0.397917	20.7263	0.0673575	1.43	-0.0150021	0.0953234	1.23512	-4.35853	0.321988	0.0560252	0.0966894	8.09909	0	0	0.081229	20.7263
600863	2000	2	1.69206	0.438056	6.8	0.00165	0.0147805	20.757	0.5	0.0333469	0.042034	0.223226	-0.124347	11.919	-0.323888	0.0118513	0.0319176	-0.751812	0	0	0.062195	20.757
600864	2000	2	0.481928	0.843257	10.08	0.00165	0.109716	19.941	0.297619	0.183142	0.0645527	0.290116	0.580351	5.57175	0.83655	0.030229	0.057225	0.161672	0	0	0.08785	19.941
600865	2000	2	0.931409	1.06202	8.55	0.00165	0.169574	20.5778	0.281871	0.179539	0.241489	0.13737	0.985768	1.61593	0.0636877	0.0423377	0.0762424	7.59048	0	0	0.092611	20.5778
600866	2000	2	0.0432408	1.09028	11.75	0.00165	0.131445	21.0245	0.246809	-0.064463	0.156066	0.109208	1.24678	-3.31653	0.403232	0.0318097	0.0611966	2.93487	0	0	0.065441	21.0245
600867	2000	2	1.52416	0.994477	13.62	0.00165	0.659271	21.4877	0.370778	-0.0837506	0.0635539	0.124237	1.36434	-7.83856	1.77684	0.0398576	0.100063	11.868	1	0	0.061567	21.4877
600868	2000	2	2.98784	0.198406	6	0.00165	0.109468	21.817	0.358333	0.184328	0.0424805	0.0504608	-0.690692	18.8426	-1.39157	0.0279512	0.0462498	4.40838	0	0	0.060976	21.817
600869	2000	2	0.0294106	0.903854	12.33	0.00165	0.21915	19.7287	0.154096	0.430643	0.0520895	0.328877	0.825736	1.65555	0.893481	0.049384	0.073421	1.4761	0	0	0.086486	19.7287
600870	2000	2	0.282353	0.798292	17.7	0.00165	0.0659052	21.3043	0.159887	0.635112	-0.00480134	0.114042	0.536034	5.55802	0.930216	0.0223414	0.035575	0.126629	0	0	0.067729	21.3043
600871	2000	2	2.05108	0.450615	5.13	0.00165	-0.022628	20.7489	0.401559	0.800658	0.0759705	0.0791008	-0.263973	15.1442	-0.454334	0.0142879	0.034196	0.936688	0	0	0.070022	20.7489
600872	2000	2	0.224968	0.932105	7.27	0.00165	0.0674791	21.3177	0.383769	0.56617	0.105674	0.0604058	0.91095	0.448352	1.28142	0.0194604	0.0402758	1.93885	0	0	0.062069	21.3177
600873	2000	2	1.11301	1.28201	9.35	0.00165	0.298755	19.9768	0.299465	0.144903	0.0420281	0.265355	1.8635	-12.3234	1.5428	0.0209317	0.079918	2.03498	0	0	0.075	19.9768
600874	2000	2	1.39308	0.599233	7.78	0.00165	0.219682	20.59	0.133676	1.15201	0.0563972	0.0829242	0.891145	-6.18647	1.84478	0.0319891	0.0494132	2.97433	1	0	0.066116	20.59
600875	2000	2	2.37061	0.658489	7.18	0.00165	0.0699858	19.8812	0.37883	0.397055	-0.0303961	0.22128	-0.028941	14.5687	-0.563393	0.0332514	0.0593042	1.13745	0	0	0.065217	19.8812
600876	2000	2	0.57389	0.281608	6.01	0.00165	0.0930677	19.521	0.336106	0.307143	-0.0452174	0.201112	0.04337	5.04896	0.0144366	0.0218331	0.0359584	-0.774161	0	0	0.070796	19.521
600877	2000	2	1.37152	0.0643475	6.5	0.00165	0.262941	21.0791	0.587692	-0.160129	-0.0338443	0.0700976	-0.544465	12.9025	-0.335081	0.0310043	0.057524	4.77038	1	0	0.085535	21.0791
600879	2000	2	0.905283	1.32116	29.45	0.00165	0.153223	21.159	0.0879457	2.33312	0.274982	0.0819858	1.62067	-6.34744	2.20528	0.0392948	0.07429	6.36514	0	0	0.099835	21.159
600880	2000	2	0.367876	1.24967	19.2	0.00165	-0.0119402	20.3932	0.136979	2.14593	0.303742	0.181562	1.23724	0.263589	0.769748	0.0338183	0.0546082	2.02214	0	0	0.0776	20.3932
600881	2000	2	2.10931	0.668633	8.22	0.00165	0.0827689	21.1106	0.345499	0.0559296	0.0690895	0.104778	0.219415	9.52024	-1.16062	0.0447786	0.0610534	3.50815	0	0	0.053107	21.1106
600882	2000	2	1.60705	1.52606	9.85	0.00165	0.292703	20.6389	0.232487	0.320246	0.0453189	0.0859266	2.19077	-14.0871	2.24086	0.0318741	0.0960088	9.66903	0	0	0.082759	20.6389
600883	2000	2	2.51801	1.44979	22.85	0.00165	0.0552438	19.8348	0.0862144	0.854213	0.214609	0.718888	2.04864	-12.6913	3.43901	0.0353999	0.0719442	1.35531	1	0	0.099923	19.8348
600884	2000	2	1.47562	0.478085	13.79	0.00165	-0.0229595	21.0146	0.353154	0.361812	0.145535	0.0584718	-0.0862495	11.9599	-0.0133653	0.0131629	0.0346428	1.27762	0	0	0.065076	21.0146
600885	2000	2	1.0832	1.40947	9.09	0.00165	0.116434	19.9321	0.214521	0.651962	0.176558	0.224798	1.84027	-9.12982	1.7409	0.0218663	0.0794312	4.15386	0	0	0.069849	19.9321
600886	2000	2	2.47989	0.236536	8.07	0.00165	0.0211185	20.5795	0.39653	-0.351708	-0.12136	0.185167	-0.49104	15.4195	-1.14594	0.0241495	0.0338854	-0.856571	0	0	0.099681	20.5795
600887	2000	2	0.0584797	0.950428	22.49	0.00165	-0.0151866	21.1711	0.222321	0.209332	0.139976	0.0784767	0.763198	3.96796	1.23015	0.0199236	0.0369098	-3.10337	0	0	0.098873	21.1711
600888	2000	2	0.22362	1.22688	12.9	0.00165	0.0591973	19.7486	0.187597	0.35412	0.247182	0.299034	1.3336	-2.26185	1.37316	0.0294823	0.0590442	0.728538	0	0	0.080315	19.7486
600889	2000	2	0.272288	1.03269	9.24	0.00165	0.0918295	19.9787	0.307359	0.260559	0.111865	0.150707	1.25633	-4.73957	1.04071	0.0262005	0.0512218	1.37985	1	0	0.076723	19.9787
600890	2000	2	0.212734	1.17954	7.31	0.00165	0.156804	20.5916	0.347469	0.0335254	0.112884	0.299652	1.21472	-0.745553	0.659007	0.0375685	0.0709382	0.343787	1	0	0.069219	20.5916
600891	2000	2	0.921391	1.38074	8.91	0.00165	0.235845	20.6458	0.320988	0.137456	0.0992336	0.112697	1.74826	-7.78884	1.5148	0.0326132	0.080507	6.20728	1	0	0.076281	20.6458
600892	2000	2	0.163604	-0.362528	20.42	0.00165	0.206634	19.5605	0.0029383	1.3736	0.157534	0.770558	-0.344929	-4.56496	-0.865351	0.0187338	0.03989	-0.0522144	0	0	0.05	19.5605
600893	2000	2	1.39589	0.586502	6.55	0.00165	0.0616608	20.4311	0.557252	0.135951	-0.00642764	0.27383	0.0507947	11.3532	0.0617356	0.00871669	0.0400474	-0.537554	1	0	0.05971	20.4311
600894	2000	2	0.838236	0.633461	4.09	0.00165	0.0417591	20.2957	0.594132	0.0756633	-0.024899	0.288153	0.377406	5.42654	0.22517	0.0161677	0.0337646	-1.34392	1	0	0.075472	20.2957
600895	2000	2	0.593236	1.31993	32.95	0.00165	0.100734	21.4048	0.0892261	1.30954	0.437682	0.0598451	1.3648	-0.950955	0.546583	0.0213197	0.0660808	6.59317	0	0	0.099769	21.4048
600896	2000	2	1.88591	0.442141	7.18	0.00165	0.0945284	20.8372	0.299443	-0.17973	-0.0209114	0.164576	-0.158986	12.7396	-0.408645	0.0206426	0.03967	0.050852	0	0	0.060694	20.8372
600897	2000	2	1.28244	0.285812	9.8	0.00165	0.0277572	20.31	0.410204	0.0672672	-0.00832806	0.242431	-0.122164	8.64622	-0.249395	0.0156392	0.0275196	-0.0430518	0	0	0.0625	20.31
600898	2000	2	0.638203	0.145803	4.82	0.00165	0.023873	20.062	-0.618257	-0.162203	-0.15163	0.139374	-0.168308	6.65691	-0.176655	0.0220456	0.0266742	-0.656217	0	0	0.050467	20.062
600899	2000	2	0.501659	1.39434	19.6	0.00165	0.179071	20.78	0.119388	0.234201	0.211678	0.108272	1.7098	-6.6855	1.28984	0.0319386	0.086151	5.30721	0	0	0.055499	20.78
601607	2000	2	0.686528	1.24579	22.2	0.00165	0.298102	21.5588	0.12973	0.626677	0.334383	0.0406307	1.51063	-5.61272	1.30348	0.0320776	0.0765204	10.0436	1	0	0.073171	21.5588
000001	2000	3	0.863934	0.562885	18.37	0.00165	0.00108564	23.7032	0.13718	0.37529	-0.0113258	0.00617096	0.511723	-4.90443	1.03826	0.021054	0.03436	14.8143	0	0	0.067004	23.7032
000002	2000	3	0.434076	1.56107	12.69	0.00165	-0.145957	22.3446	0.3026	1.29354	0.405708	0.0183618	1.51865	-4.06583	2.08373	0.0153518	0.038209	34.0992	0	0	0.078459	22.3446
000004	2000	3	0.846992	0.905472	16.04	0.00165	0.182114	20.3201	0.0523691	0.338929	0.0119512	0.176079	0.847606	-5.54708	1.30126	0.0293321	0.0500152	1.68185	0	0	0.051832	20.3201
000005	2000	3	0.541038	1.38191	8.98	0.00165	0.0449602	21.5143	0.218263	0.543185	0.0400083	0.0667507	1.42551	4.18016	1.43781	0.0205107	0.0520882	6.84287	0	0	0.07907	21.5143
000006	2000	3	0.474442	1.22435	11.2	0.00165	-0.0302701	21.2928	0.403571	0.166758	0.0491399	0.130895	1.18125	-4.13172	1.63591	0.0154281	0.0340168	1.32741	0	0	0.070933	21.2928
000007	2000	3	1.42524	1.99983	13.05	0.00165	0.216837	20.7608	0.154789	0.422311	0.159091	0.0747525	1.82784	-16.4868	2.32566	0.0441723	0.0886786	17.043	0	0	0.099634	20.7608
000008	2000	3	0.214065	0.493485	72.39	0.00165	-0.144557	21.6612	0.0182346	4.91447	-0.0611387	0.0706884	0.445428	-4.60672	0.671872	0.0254104	0.030225	5.18117	0	0	0.066401	21.6612
000009	2000	3	1.43332	0.867115	5.68	0.00165	0.295143	21.915	0.223592	0.103277	0.065681	0.0796081	0.711823	-14.8861	1.497	0.0201942	0.0503654	6.66722	0	0	0.050667	21.915
000010	2000	3	0.964452	1.68598	9.89	0.00165	0.157787	20.009	0.122346	0.150371	0.204802	0.229481	1.76224	7.30981	1.63438	0.0284599	0.0714404	3.36648	0	0	0.090839	20.009
000011	2000	3	1.64949	1.39731	8.44	0.00165	0.16571	20.4636	0.120853	0.122675	0.142167	0.141722	1.50051	9.89261	0.945317	0.0359676	0.0745704	3.06401	0	0	0.089633	20.4636
000012	2000	3	1.48257	0.572189	16.77	0.00165	1.64347	21.3095	0.171139	0.126124	0.257958	0.0614073	0.35911	-20.4256	1.56285	0.0554047	0.100114	23.2028	0	0	0.079747	21.3095
000013	2000	3	0.862893	1.60327	11.47	0.00165	-0.0521467	20.1934	0.190933	1.01669	0.385321	0.185731	1.53634	-6.41513	1.67005	0.0235709	0.0442028	1.69905	0	0	0.09902	20.1934
000014	2000	3	1.0764	0.770564	8.54	0.00165	0.0260262	19.7718	0.0362998	0.178729	0.355626	0.295075	0.616901	-14.7301	1.34419	0.0242673	0.0477702	1.65144	0	0	0.050193	19.7718
000016	2000	3	0.322705	0.82478	17.61	0.00165	-0.0056094	22.0012	0.321976	0.131687	-0.00394378	0.0245212	0.813116	-1.11812	0.789164	0.0179385	0.0373022	14.0448	0	0	0.066948	22.0012
000017	2000	3	0.769282	0.798591	8.64	0.00165	0.70586	20.3125	0.0543981	-0.0506567	0.0263692	0.395683	0.692716	-10.1491	0.907268	0.0237677	0.0507134	3.43883	1	0	0.050847	20.3125
000018	2000	3	0.342849	1.2186	15.72	0.00165	0.0244439	19.5777	0.111323	0.365441	-0.00518186	0.240907	1.18108	-3.59702	1.24172	0.0254835	0.044655	1.23779	0	0	0.099941	19.5777
000019	2000	3	1.37868	1.18561	17.72	0.00165	-0.162243	20.1154	0.10158	1.4254	0.443926	0.205648	1.03472	-14.4642	2.01611	0.0301131	0.0350024	2.16224	0	0	0.098599	20.1154
000020	2000	3	2.68565	0.909089	12.82	0.00165	0.503045	20.2754	0.0850234	-0.0916844	0.173554	0.330172	0.608567	-29.2139	2.33941	0.0338758	0.0801688	2.98433	1	0	0.050239	20.2754
000021	2000	3	0.235662	0.989228	27.73	0.00165	-0.0594161	22.3493	0.106383	0.652009	0.00238527	0.0251175	0.981875	-0.704821	1.15133	0.00937103	0.0230452	-3.37468	0	0	0.089281	22.3493
000023	2000	3	0.0390302	1.67234	16.3	0.00165	-0.26108	20.4395	0.148466	1.44599	1.25052	0.0889266	1.68367	1.08546	2.04759	0.0236467	0.048462	9.02071	0	0	0.099799	20.4395
000025	2000	3	1.35482	1.48594	14.45	0.00165	0.361558	20.0212	0.0941176	0.292683	0.353768	0.133353	1.35902	-12.1662	2.62784	0.0398305	0.0828244	7.08688	0	0	0.096442	20.0212
000026	2000	3	0.327607	1.68304	12.28	0.00165	0.281524	20.4302	0.200326	0.147898	0.013777	0.242785	1.71684	3.24052	1.28789	0.0234051	0.0620566	4.42947	1	0	0.073589	20.4302
000027	2000	3	0.948172	1.20258	9.19	0.00165	-0.00165	21.7107	0.198041	0.51998	0.124805	0.0564882	1.11631	-8.26989	1.40213	0.0191915	0.0421084	5.89375	0	0	0.073585	21.7107
000028	2000	3	3.92715	1.14842	26.82	0.00165	0.712081	20.5221	0.0794183	0.563425	0.240105	0.204775	0.760253	-37.2097	3.35255	0.0481955	0.0911534	4.3072	0	0	0.098712	20.5221
000029	2000	3	0.207318	1.63888	10.37	0.00165	0.720949	21.1506	0.135969	0.25417	0.182705	0.0640334	1.61818	-1.98418	2.12366	0.0468256	0.100154	21.9319	0	0	0.07767	21.1506
000030	2000	3	0.704351	0.563928	9.52	0.00165	0.311447	19.7643	0.0189076	0.254324	0.0693332	0.363057	0.479387	-8.10406	1.09146	0.0220986	0.0485026	1.01063	1	0	0.05007	19.7643
000031	2000	3	1.33525	1.17251	6.91	0.00165	0.287542	20.6948	0.353111	-0.0244895	0.105104	0.116645	1.23423	5.91674	1.02394	0.0413042	0.0828822	8.85522	0	0	0.088496	20.6948
000032	2000	3	0.75293	1.10982	24	0.00165	-0.0144007	20.5854	0.0941667	0.91417	0.0965288	0.128456	1.03555	-7.11965	1.3001	0.0262836	0.0450984	1.44924	0	0	0.099074	20.5854
000033	2000	3	1.2399	1.75203	10.67	0.00165	-0.0722068	20.2318	0.1612	0.570447	0.545079	0.127602	1.60994	-13.6207	1.99779	0.0273101	0.057659	5.55073	0	0	0.099573	20.2318
000034	2000	3	0.896011	1.26816	17.99	0.00165	0.274237	21.144	0.00833797	1.66038	0.25222	0.0683064	1.17931	-8.51743	1.59879	0.0211332	0.049732	7.69096	0	0	0.050165	21.144
000035	2000	3	4.6319	0.648203	31.28	0.00165	-0.310685	20.3242	0.0553069	2.68648	0.296021	0.139315	0.102552	-52.3058	2.39041	0.0459379	0.044804	4.96311	0	0	0.099903	20.3242
000036	2000	3	1.78705	0.338334	13.48	0.00165	0.537162	21.1884	0.227745	0.377342	0.120212	0.0410365	0.566581	21.8796	-0.254438	0.0451081	0.0908658	20.0001	0	0	0.070284	21.1884
000037	2000	3	1.51259	1.22363	13.72	0.00165	0.301293	19.9507	0.12172	0.19086	0.04464	0.177606	1.41795	18.6274	0.479426	0.042156	0.0825378	6.14768	0	0	0.082102	19.9507
000038	2000	3	1.93715	1.22187	14.39	0.00165	0.143144	19.4338	0.118833	0.145847	0.101669	0.298302	1.04123	-17.3162	2.18041	0.0249187	0.0522778	1.59524	0	0	0.088213	19.4338
000039	2000	3	0.700736	0.548647	18.85	0.00165	0.0306976	20.5855	0.253581	0.207207	-0.0161628	0.152755	0.488779	-5.73892	0.819906	0.0141522	0.0242056	0.547738	0	0	0.068229	20.5855
000040	2000	3	0.548028	1.47363	11.89	0.00165	-0.102933	21.95	0.415475	2.82771	0.385329	0.0217076	1.39743	-7.30412	2.26761	0.0281338	0.0572252	18.8673	0	0	0.099662	21.95
000042	2000	3	0.12916	0.956456	16.39	0.00165	0.0837842	20.8511	0.300793	0.134434	0.00734454	0.147684	0.969657	1.26546	0.859889	0.0243662	0.0460508	3.68557	0	0	0.059255	20.8511
000045	2000	3	0.2306	1.34467	13.86	0.00165	0.0845622	19.5435	0.106782	-0.0146759	0.101896	0.202682	1.30743	-3.56919	1.50843	0.0136414	0.0435764	1.50999	0	0	0.099863	19.5435
000046	2000	3	0.45273	1.05197	11.98	0.00165	-0.0500718	20.8768	0.219533	-0.061179	0.0919086	0.0948812	1.0167	-3.38058	1.31343	0.0125104	0.0285596	-0.494215	0	0	0.065323	20.8768
000048	2000	3	0.253048	0.194865	66.98	0.00165	-0.113085	22.3315	0.0267244	1.98417	0.511832	0.0565287	0.230527	3.41847	0.180643	0.00814511	0.0073978	2.92498	0	0	0.059645	22.3315
000049	2000	3	1.31064	1.2867	12.26	0.00165	0.117989	20.1224	0.1354	0.449707	0.224837	0.135158	1.41035	11.8538	1.02363	0.0338408	0.064957	5.25927	1	0	0.073913	20.1224
000050	2000	3	0.390424	1.21013	18.52	0.00165	-0.010211	19.564	0.159287	0.188088	0.0470844	0.327395	1.20847	-0.159528	1.423	0.0149736	0.0355652	0.828008	0	0	0.095607	19.564
000055	2000	3	0.4097	0.879333	20	0.00165	0.237525	20.5489	0.167	0.0450694	0.152025	0.197194	0.826609	-5.05407	1.45162	0.0289342	0.0539832	2.60806	1	0	0.082067	20.5489
000056	2000	3	0.311097	1.41984	10.92	0.00165	-0.0275082	20.2175	0.174908	0.340914	0.218454	0.150799	1.41513	-0.451293	1.08212	0.0192598	0.0386934	2.27381	0	0	0.100241	20.2175
000058	2000	3	1.40987	1.47352	35	0.00165	0.275252	21.1564	0.0657143	1.74651	-0.110928	0.0578501	1.30197	-16.4449	1.9645	0.0303259	0.0750794	13.4695	1	0	0.079201	21.1564
000059	2000	3	0.504019	1.08397	6.35	0.00165	0.0427578	20.7939	0.368504	0.0685576	0.218441	0.196608	1.10678	2.18663	0.776149	0.0178999	0.0368908	1.29439	0	0	0.083333	20.7939
000060	2000	3	0.714036	0.955234	13.02	0.00165	0.205002	21.3005	0.301843	0.361501	-0.00180581	0.0630995	0.880173	-7.19537	1.28069	0.0191308	0.0500468	10.16	0	0	0.085655	21.3005
000061	2000	3	0.0511448	1.25512	23.66	0.00165	-0.0923378	21.1959	0.171175	0.793303	0.209688	0.0702485	1.29411	3.73685	1.54678	0.0172228	0.0368804	4.36265	0	0	0.077379	21.1959
000062	2000	3	0.28013	0.990014	19.9	0.00165	-0.0620847	21.6617	0.2	0.11114	-0.0718668	0.0571221	0.973317	-1.6006	1.11566	0.016257	0.0319404	1.62876	0	0	0.092585	21.6617
000063	2000	3	0.171912	0.970775	34.21	0.00165	0.0290924	21.9924	0.0947091	0.226088	0.0134379	0.0309731	0.981521	1.03013	1.11737	0.0175965	0.0364638	4.77357	0	0	0.1	21.9924
000065	2000	3	0.351489	1.06656	16.72	0.00165	0.113034	19.6278	0.0986842	0.248769	0.0638026	0.212134	1.11342	2.97174	1.25477	0.0257521	0.0484076	1.55076	0	0	0.068446	19.6278
000066	2000	3	0.164518	1.40904	33.35	0.00165	-0.00523806	22.117	0.0902549	1.14497	0.046915	0.0507672	1.36592	-4.13365	1.54056	0.0201348	0.041585	2.49831	0	0	0.084018	22.117
000068	2000	3	0.561275	1.3317	7.18	0.00165	0.197012	21.2029	0.256267	0.349102	0.156366	0.0496068	1.34627	1.39597	1.20543	0.0353097	0.0792568	14.5811	0	0	0.062069	21.2029
000069	2000	3	0.864966	1.01845	11.63	0.00165	0.0527675	20.7689	0.16595	0.308306	0.0931624	0.118842	1.12702	10.4073	0.907271	0.0233683	0.0432522	2.312	0	0	0.076151	20.7689
000078	2000	3	0.158485	1.09466	20	0.00165	-0.0879909	20.4541	0.067	0.566375	0.0473743	0.122967	1.11385	1.83978	0.854983	0.0126124	0.025891	-0.260203	0	0	0.099104	20.4541
000088	2000	3	0.348035	1.67488	10.53	0.00165	0.194922	20.9981	0.22792	0.348135	0.051424	0.109704	1.70428	2.81822	1.2288	0.0249286	0.0646506	6.87506	0	0	0.084602	20.9981
000089	2000	3	0.6868	1.0594	18.6	0.00165	-0.0438917	21.7493	0.153763	1.76372	0.216792	0.0325584	1.01357	-4.393	1.36394	0.0244757	0.042941	6.30497	0	0	0.079334	21.7493
000090	2000	3	0.0935433	0.824121	18.13	0.00165	-0.0377985	20.7735			0.0897963	0.0873629	0.815844	-0.793433	0.862099	0.0124517	0.0255618	0.992421	0	0		20.7735
000400	2000	3	0.671789	1.26344	27.64	0.00165	0.09911	21.6346	0.195731	0.467339	-0.0323723	0.0283965	1.17122	-8.84083	1.28857	0.0258434	0.051421	14.293	1	0	0.080182	21.6346
000401	2000	3	1.62022	0.91301	5.95	0.00165	0.0482612	20.6681	0.270588	0.0591431	0.127214	0.107696	1.18848	17.4699	0.416187	0.0214854	0.0445028	2.50173	0	0	0.068627	20.6681
000402	2000	3	0.219999	0.758244	34.19	0.00165	0.276947	20.7486	0.0631764	2.01707	0.0449842	0.0773688	0.688887	-6.64852	1.14756	0.0378484	0.0800948	8.75838	0	0	0.075796	20.7486
000403	2000	3	0.90638	0.96346	21.07	0.00165	0.171516	20.9865	0.16374	0.890531	-0.0233794	0.0874908	0.858234	-10.0869	1.19335	0.0315655	0.0620776	3.91292	1	0	0.074074	20.9865
000404	2000	3	2.59789	0.40996	10.37	0.00165	0.24175	20.4168	0.188042	0.0121424	0.11201	0.138602	0.646851	22.7082	-0.882821	0.0375062	0.0666754	4.77646	1	0	0.099888	20.4168
000405	2000	3	1.31524	0.974557	8.96	0.00165	0.183535	20.7126	0.216518	0.405204	0.0188679	0.107955	1.10797	12.7885	0.451481	0.0212586	0.051861	5.14534	0	0	0.081858	20.7126
000407	2000	3	1.99699	-0.559469	14	0.00165	0.251725	21.2765	0.120714	1.05262	0.391039	0.0273799	-0.406805	12.8817	-2.04126	0.0441921	0.0725166	23.0789	0	0	0.097061	21.2765
000408	2000	3	0.63917	1.34727	13.52	0.00165	-0.0711616	19.8504	0.20784	0.603764	0.3008	0.204423	1.27185	-7.22889	1.7722	0.0208659	0.0407466	1.40088	0	0	0.091089	19.8504
000409	2000	3	0.915223	1.28145	14.7	0.00165	0.0690038	20.8245	0.112245	-0.0691557	0.0409417	0.0916299	1.38448	9.4453	1.02749	0.0267656	0.0587766	3.69929	0	0	0.1	20.8245
000410	2000	3	0.512216	1.1025	7.42	0.00165	0.136389	20.7277	0.396226	0.145859	0.0705973	0.080742	1.02998	-6.9513	1.64083	0.0238364	0.0470108	1.9677	0	0	0.099776	20.7277
000411	2000	3	2.15904	1.07219	10.1	0.00165	0.17688	19.579	0.188119	0.0645991	0.177208	0.255257	1.27568	19.5072	0.483003	0.0312557	0.0685682	1.92555	0	0	0.067485	19.579
000412	2000	3	0.00810788	1.16352	7.54	0.00165	0.108807	20.5022	0.237401	0.0446154	0.127907	0.20472	1.15214	-1.09078	1.4611	0.016892	0.044647	1.57427	1	0	0.075881	20.5022
000413	2000	3	1.75428	0.587773	10.52	0.00165	0.110418	19.9774	0.0998099	0.540661	0.103828	0.428553	0.377673	-20.4601	1.03973	0.0294248	0.045397	0.77512	1	0	0.050412	19.9774
000415	2000	3	1.00085	1.18538	16.69	0.00165	0.0758292	21.1942	0.0994608	0.914027	0.120844	0.0654634	1.07241	-10.8291	1.43187	0.0235741	0.04606	5.41419	1	0	0.07697	21.1942
000416	2000	3	0.160934	1.54013	12.17	0.00165	0.298543	20.4483	0.21364	0.167096	0.109014	0.135538	1.53218	-0.761973	1.60749	0.0340704	0.0800174	7.31387	0	0	0.097943	20.4483
000417	2000	3	0.77867	0.973892	20.56	0.00165	0.129857	19.9916	0.271401	0.36487	0.17225	0.214492	0.868723	-10.2235	1.40436	0.0215003	0.0425502	1.5653	0	0	0.060589	19.9916
000419	2000	3	0.0984644	1.17988	17.86	0.00165	-0.08102	20.6	0.118701	0.396687	0.349083	0.127673	1.1792	-0.0657549	1.19342	0.0206074	0.038375	2.30867	0	0	0.07924	20.6
000420	2000	3	0.0365341	0.935003	8.17	0.00165	0.0538956	20.9227	0.334149	0.281457	0.0501933	0.113322	0.894114	-3.91952	0.850495	0.019069	0.032995	1.7987	0	0	0.085795	20.9227
000421	2000	3	0.872888	0.913206	9.94	0.00165	-0.0271541	20.2406	0.205231	0.181548	0.0625058	0.213727	0.83911	-7.10275	1.07763	0.0219746	0.0347262	0.372032	0	0	0.093633	20.2406
000422	2000	3	0.160369	0.722254	12.02	0.00165	-0.00991169	20.7297	0.263727	-0.0762262	0.0899374	0.13187	0.744522	2.13457	0.554048	0.0145766	0.0271988	1.30901	1	0	0.057168	20.7297
000423	2000	3	0.0505729	0.982202	13.9	0.00165	-0.0356956	21.0358	0.194245	0.104367	0.152126	0.113076	0.985406	0.311399	0.801956	0.0112494	0.0257206	0.42877	0	0	0.064394	21.0358
000425	2000	3	1.7409	0.819293	26.57	0.00165	0.209912	21.201	0.126082	1.76229	0.0986863	0.182472	1.03352	20.5359	-0.0119265	0.0275608	0.0530248	7.60153	0	0	0.070892	21.201
000426	2000	3	0.401518	0.904482	10.42	0.00165	0.0963543	20.0919	0.323417	0.138775	0.102194	0.219175	0.939375	3.34488	0.844062	0.0106419	0.0365946	1.47861	1	0	0.073237	20.0919
000428	2000	3	0.414113	0.850252	16.18	0.00165	0.161558	20.4452	0.182942	0.174999	0.159144	0.123877	0.860543	0.986512	1.23101	0.0209608	0.0371756	3.77294	0	0	0.079031	20.4452
000429	2000	3	1.11513	0.806446	14.53	0.00165	0.00249585	21.0969	0.220922	1.48346	0.125204	0.0433934	0.72563	-7.747	1.16256	0.0291134	0.0378888	9.5833	0	0	0.065	21.0969
000430	2000	3	0.989645	0.972223	10.35	0.00165	0.200438	20.4614	0.116908	-0.0520045	0.048714	0.110253	1.07015	9.3871	0.904152	0.0257581	0.060866	6.88177	0	0	0.073355	20.4614
000498	2000	3	0.51036	1.25726	6.29	0.00165	0.0717288	20.442	0.289348	0.144531	0.16501	0.179108	1.18672	-6.76189	1.42391	0.0182941	0.0384194	0.668061	1	0	0.084286	20.442
000501	2000	3	0.684824	1.26568	6.1	0.00165	0.00329802	20.9347	0.440984	0.32581	0.0447464	0.134156	1.19785	-6.50234	1.40077	0.0223384	0.0434544	2.2916	0	0	0.081862	20.9347
000502	2000	3	0.504727	0.624157	20.48	0.00165	0.145047	20.8808	0.0131836	0.969129	0.463934	0.210732	0.603525	-1.97778	0.791635	0.0354031	0.0500388	2.86156	0	0	0.057113	20.8808
000503	2000	3	0.125215	0.507963	57.99	0.00165	-0.233065	22.1214	0.0322469	5.36711	0.705084	0.0694095	0.436593	-5.77106	1.14898	0.0446688	0.04902	11.2101	0	0	0.06166	22.1214
000504	2000	3	0.0819354	1.5057	8.01	0.00165	0.171125	20.3526	0.126092	0.328795	0.0927886	0.150539	1.48426	-2.05537	1.56352	0.0271982	0.0646472	3.81178	0	0	0.089787	20.3526
000505	2000	3	0.386755	2.05449	10.1	0.00165	0.0997677	20.859	0.10396	0.306268	0.172634	0.0855442	1.99977	-5.24483	2.35251	0.029661	0.0738132	8.65036	0	0	0.1	20.859
000506	2000	3	1.55713	0.417957	9.12	0.00165	0.0478263	20.998	0.109649	0.69067	0.158663	0.0518631	0.26561	-13.8559	1.25835	0.0285969	0.0452652	9.47861	0	0	0.050314	20.998
000507	2000	3	0.743922	0.930712	8.39	0.00165	0.309291	21.2184	0.296782	0.385298	0.10534	0.0780937	0.844486	-8.26556	1.19183	0.0240978	0.049194	6.38766	0	0	0.050671	21.2184
000509	2000	3	1.15169	0.399253	20.02	0.00165	-0.0283882	21.5665	0.0809191	1.39558	0.184909	0.0724821	0.259724	-13.3752	1.03711	0.0212657	0.0320406	3.17203	0	0	0.055359	21.5665
000510	2000	3	0.151116	1.30205	7.08	0.00165	0.0909352	21.0365	0.245763	0.100169	0.184663	0.0906982	1.30841	0.610258	1.81597	0.0241844	0.0515372	5.46944	0	0	0.068602	21.0365
000511	2000	3	0.0983827	1.45255	10.08	0.00165	0.112171	20.359	0.134921	0.0786789	0.0366408	0.112958	1.41147	-3.93834	1.31579	0.0295816	0.06279	4.57988	0	0	0.082243	20.359
000513	2000	3	0.788518	1.04467	7.61	0.00165	0.00764436	20.5957	0.448095	0.192877	0.0134449	0.163413	1.12979	8.15989	0.783326	0.0154638	0.0382708	1.16745	0	0	0.076179	20.5957
000514	2000	3	0.0931872	1.01559	16.31	0.00165	0.0629776	20.3741	0.0944206	0.27667	-0.0961696	0.230404	1.00535	-0.981726	1.24569	0.022112	0.052959	0.91348	0	0	0.088936	20.3741
000516	2000	3	1.00821	1.25681	15.22	0.00165	0.095682	20.0475	0.120894	0.525705	0.035824	0.176264	1.39735	13.4724	1.0182	0.0264011	0.0547224	3.30829	0	0	0.091252	20.0475
000517	2000	3	0.429938	1.02212	21.06	0.00165	0.110275	20.1881	0.106363	1.07001	-0.0212026	0.198175	1.01994	-0.208272	1.4633	0.0292277	0.0517864	2.3075	1	0	0.09604	20.1881
000519	2000	3	1.63558	0.916548	29.41	0.00165	-0.18674	20.5027	0.0904454	1.93893	0.56776	0.326411	0.760316	-14.9763	1.88604	0.0289979	0.0365646	0.310709	0	0	0.099857	20.5027
000520	2000	3	0.0106219	0.943471	6.28	0.00165	-0.0457916	21.226	0.38535	0.435466	0.0545774	0.0883303	0.928161	-1.4676	1.04086	0.00832406	0.0234954	0.0978471	0	0	0.06574	21.226
000521	2000	3	2.48614	1.48912	8.47	0.00165	0.0090886	20.6734	0.406139	0.619223	0.293207	0.0887153	1.22841	-24.9921	2.31384	0.0401984	0.0704168	14.4311	0	0	0.081112	20.6734
000523	2000	3	1.12337	1.78899	7.97	0.00165	0.191478	20.4359	0.293601	0.354955	0.0722199	0.119992	1.94053	14.5268	1.82408	0.0300946	0.0757042	5.7536	0	0	0.091111	20.4359
000524	2000	3	1.1252	1.50394	7.31	0.00165	0.194757	20.3997	0.384405	0.150659	0.0663072	0.125705	1.60534	9.72054	1.29159	0.026275	0.0695372	4.35742	1	0	0.059603	20.3997
000525	2000	3	1.10778	0.869903	27.33	0.00165	0.252584	21.0498	0.0589096	1.15147	0.102746	0.135772	0.763327	-10.2163	0.846116	0.0373367	0.0766152	5.09429	0	0	0.077594	21.0498
000526	2000	3	0.197704	1.23606	16.12	0.00165	0.384421	19.7235	0.100496	0.335247	0.226793	0.398065	1.12656	-8.8542	0.8877	0.0510616	0.0900914	5.11664	0	0	0.050366	19.7235
000528	2000	3	0.231356	1.37299	5.75	0.00165	-0.0384615	20.2536	0.370435	0.385102	0.283853	0.206459	1.33249	-3.88237	1.42096	0.0166765	0.042015	0.771136	0	0	0.094139	20.2536
000529	2000	3	0.334565	1.06792	7.47	0.00165	0.116605	21.2019	0.702811	-0.0683382	0.0671001	0.0857508	1.0389	-2.78182	0.956771	0.0179017	0.0522764	4.81138	0	0	0.062081	21.2019
000530	2000	3	1.88407	0.308162	8.08	0.00165	0.030271	20.3984	0.382426	0.118968	0.118565	0.187707	0.551525	23.3286	-0.382854	0.021222	0.0340196	1.60119	0	0	0.069429	20.3984
000531	2000	3	1.15073	1.29187	15.08	0.00165	0.0104368	21.209	0.139257	1.75651	0.0742586	0.0625769	1.39138	9.53959	0.966359	0.0341452	0.0550024	9.90473	1	0	0.086986	21.209
000532	2000	3	2.05017	2.20358	10.65	0.00165	0.732855	20.4188	0.255399	0.352418	0.167312	0.11626	2.42312	21.0449	0.816603	0.0338722	0.100153	9.55218	1	0	0.081174	20.4188
000533	2000	3	0.183488	0.85609	8.27	0.00165	0.0966183	21.2448	0.279323	0.4453	-0.105703	0.0496127	0.817102	-3.73737	0.853283	0.0329823	0.059944	11.3711	0	0	0.063472	21.2448
000534	2000	3	0.98962	0.914741	8.11	0.00165	0.192747	20.3885	0.324291	0.288449	0.166676	0.147136	0.979909	6.24694	0.88524	0.0294529	0.0555906	3.19023	1	0	0.070313	20.3885
000536	2000	3	0.928714	0.267417	8.44	0.00165	0.310925	19.7002	0.0450237	0.0404878	0.197397	0.367404	0.362495	9.11414	-0.131356	0.0274802	0.0502366	0.769539	0	0	0.050536	19.7002
000537	2000	3	1.73049	1.08963	35.08	0.00165	-0.0405517	21.6554	0.0672748	2.4918	0.1977	0.0881855	1.09823	-24.4166	1.54832	0.0216481	0.0322524	0.678119	0	1	0.07304	21.6554
000538	2000	3	1.40718	0.87881	14.74	0.00165	0.0248328	20.5702	0.13772	1.07797	0.0986943	0.0476835	0.738756	-13.4255	1.76153	0.0206157	0.0397498	6.05171	0	0	0.073879	20.5702
000539	2000	3	0.220496	0.714572	13.36	0.00165	0.0952374	21.443	0.245509	0.514566	-0.0161455	0.0688731	0.709322	-0.503217	0.790846	0.0120005	0.0290286	3.82075	0	0	0.060827	21.443
000540	2000	3	1.04868	1.39884	28.66	0.00165	0.185019	20.6938	0.085485	1.37708	0.262369	0.245169	1.29476	-9.97722	1.61945	0.0338535	0.0737312	2.60178	0	0	0.089344	20.6938
000541	2000	3	0.0349872	1.05535	13.21	0.00165	0.0919179	20.8195	0.333081	0.180447	0.0237001	0.0777269	1.06593	1.01461	1.01086	0.0178781	0.0425148	5.60238	1	0	0.058042	20.8195
000543	2000	3	0.079638	1.07608	6.43	0.00165	0.0541797	20.545	0.468118	0.164458	0.151227	0.158329	1.07158	-0.431097	1.18172	0.0227408	0.048933	2.33424	0	0	0.064205	20.545
000544	2000	3	0.885811	1.44508	13.15	0.00165	0.404766	21.0478	0.0798479	0.576723	0.272113	0.0881945	1.31622	-12.3522	2.08241	0.0329503	0.0779292	7.44422	0	0	0.099647	21.0478
000545	2000	3	0.023994	1.22701	8.99	0.00165	0.0572444	20.2318	0.132369	0.142681	0.261519	0.19381	1.24467	1.69298	1.57663	0.0272115	0.0559702	1.39058	1	0	0.089139	20.2318
000546	2000	3	0.512501	0.947999	7.09	0.00165	0.120194	19.9948	0.221439	-0.269362	0.0915313	0.274617	0.905564	-4.06776	1.60353	0.0179434	0.0531762	0.537779	0	0	0.086079	19.9948
000547	2000	3	0.595044	1.2565	17.12	0.00165	-0.16244	20.6886	0.178738	1.43725	0.036055	0.0936993	1.20937	-4.51751	1.45371	0.0214844	0.0419194	1.95509	0	0	0.081736	20.6886
000548	2000	3	0.573283	1.43581	12.27	0.00165	0.0242727	21.1416	0.128769	0.321538	0.0833342	0.0960271	1.38187	-5.17009	1.79787	0.0232207	0.050854	2.21334	0	0	0.085943	21.1416
000550	2000	3	0.138778	0.324863	5.34	0.00165	0.134507	20.258	0.41573	-0.0637392	0.146325	0.250228	0.293021	-3.05229	0.468632	0.0226238	0.0384394	1.01818	0	0	0.084778	20.258
000551	2000	3	0.249811	1.0673	15.15	0.00165	-0.0261235	21.2376	0.124092	1.38193	0.346922	0.0456879	1.08209	1.4181	0.784897	0.0214076	0.0415718	8.3424	0	0	0.079963	21.2376
000552	2000	3	0.916902	1.60154	13.76	0.00165	0.296434	20.6389	0.0734012	0.866225	0.195081	0.144427	1.68835	8.32102	1.44024	0.0297054	0.072436	3.30877	0	0	0.099915	20.6389
000553	2000	3	0.468376	0.666981	12.71	0.00165	-0.0232016	20.8776	0.274587	0.97417	-0.00306257	0.056642	0.599081	-6.5089	0.57665	0.0298335	0.053199	16.0459	0	0	0.07668	20.8776
000554	2000	3	1.07051	0.943341	5.48	0.00165	0.123606	20.7976	0.374088	0.302173	0.101812	0.0915446	0.764242	-17.1683	1.39036	0.0272947	0.0474092	3.8503	0	0	0.071291	20.7976
000555	2000	3	0.0359983	0.27113	13.85	0.00165	0.21434	19.5348	0.103249	0.118849	0.0178648	0.284343	0.240292	-2.95611	-0.00975862	0.0287093	0.04992	1.68584	1	0	0.050066	19.5348
000557	2000	3	0.221143	0.607434	28.05	0.00165	0.119901	22.0948	0.105169	1.56277	0.2296	0.027084	0.655671	4.62393	0.640103	0.0264454	0.0455764	11.7964	0	1	0.074192	22.0948
000558	2000	3	2.0725	1.80321	13.5	0.00165	0.00357952	20.3389	0.100741	0.822225	0.88355	0.178871	1.99765	18.6391	0.94757	0.0290283	0.0768112	3.35238	0	0	0.080414	20.3389
000559	2000	3	0.334374	0.707955	11.16	0.00165	0.0745906	20.709	0.265233	0.235564	0.0701038	0.181256	0.757114	4.71234	0.596741	0.0204591	0.039967	0.378501	0	0	0.066434	20.709
000560	2000	3	0.082578	1.15295	8	0.00165	0.0593567	20.0285	0.255	-0.0629319	0.0710178	0.255124	1.15511	0.206822	1.0773	0.0177149	0.0421042	0.575387	0	0	0.088621	20.0285
000561	2000	3	0.0519583	1.12207	8.3	0.00165	0.352347	21.4102	0.310843	0.201961	0.223553	0.0817606	1.07663	-7.877	1.16134	0.0497616	0.092471	17.9527	1	0	0.084772	21.4102
000563	2000	3	0.59662	1.59324	13.65	0.00165	0.336571	21.2684	0.118681	0.171694	0.0944402	0.0384296	1.68311	8.61455	1.25393	0.0325892	0.0706934	29.9822	0	0	0.080176	21.2684
000564	2000	3	0.0671365	1.35509	9.15	0.00165	-0.064147	20.8783	0.27541	0.524997	0.19461	0.0861062	1.34242	-1.21446	1.45752	0.0148414	0.038267	-0.489036	0	0	0.097531	20.8783
000565	2000	3	1.44196	1.59928	11.55	0.00165	-0.0835277	20.7328	0.14026	0.661857	0.357075	0.0925628	1.42078	-17.1117	2.25005	0.0225025	0.0385236	3.33893	0	0	0.099904	20.7328
000566	2000	3	0.107714	0.49133	8.54	0.00165	0.294277	20.381	0.17096	-0.0705562	0.312679	0.20357	0.51206	1.98715	0.457138	0.031973	0.0503686	3.91586	1	0	0.050752	20.381
000567	2000	3	0.115479	1.02925	10.28	0.00165	0.424148	20.248	0.168288	0.0891239	0.157303	0.16771	0.991898	-3.58084	1.5545	0.0315932	0.0731986	5.26043	0	0	0.08344	20.248
000568	2000	3	0.338008	1.05899	10.81	0.00165	0.13623	21.0093	0.265495	-0.00106112	0.0193166	0.17715	1.09885	3.82095	1.0228	0.0172114	0.0453424	1.72856	0	0	0.061362	21.0093
000570	2000	3	3.24347	1.42754	13.38	0.00165	0.136218	20.8148	0.325112	0.353507	0.328272	0.0926877	1.09302	-32.0674	2.73816	0.0495608	0.0891944	9.62724	0	0	0.080436	20.8148
000571	2000	3	0.837903	1.37604	6.67	0.00165	-0.108745	21.3982	0.242879	0.145862	0.412103	0.0728376	1.28465	-8.76064	1.6744	0.0216949	0.040014	6.13228	0	0	0.072727	21.3982
000572	2000	3	3.33862	1.03868	8.93	0.00165	0.0847357	20.4692	0.156775	0.467841	0.0565594	0.0917768	1.4311	37.6178	0.0806477	0.0287684	0.06175	3.73664	0	0	0.1	20.4692
000573	2000	3	0.248825	1.19936	6.61	0.00165	0.040931	21.3818	0.505295	0.349574	0.196227	0.0959167	1.2193	1.91053	1.33017	0.0197415	0.0417344	3.89	0	0	0.060465	21.3818
000576	2000	3	0.274234	1.29843	7.48	0.00165	-0.0289508	20.4635	0.52139	0.252446	0.236335	0.228068	1.33144	3.16481	1.24658	0.0142895	0.0359576	0.663868	0	0	0.067909	20.4635
000581	2000	3	0.679612	1.18757	7.57	0.00165	0.0212963	20.8896	0.51255	0.652232	-0.00801647	0.111296	1.09883	-8.50703	1.44692	0.0167197	0.0386234	-1.04555	0	0	0.061738	20.8896
000582	2000	3	0.0642173	1.0671	12.37	0.00165	0.311518	20.3773	0.140663	0.0101355	0.0216904	0.112235	0.999392	-6.49026	1.1387	0.0367573	0.0754298	6.92601	0	0	0.082624	20.3773
000583	2000	3	1.08836	1.08356	33.9	0.00165	-0.0573604	20.8943	0.0787611	0.983411	0.126452	0.079569	0.933087	-13.6576	1.32327	0.0163909	0.0317886	0.621477	0	0	0.099542	20.8943
000584	2000	3	0.798538	1.31711	9.78	0.00165	0.113519	20.0191	0.310838	0.0773931	0.0708174	0.195266	1.40324	8.25635	0.658246	0.0216483	0.0631656	3.01206	0	0	0.099558	20.0191
000585	2000	3	0.656275	1.10164	5.54	0.00165	0.128962	20.4945	0.355596	-0.123435	0.0792952	0.158259	1.03212	-6.66444	1.46319	0.0210945	0.0517398	1.30608	0	0	0.06679	20.4945
000586	2000	3	1.23024	1.11255	14.7	0.00165	0.104448	20.6116	0.159864	0.803264	0.205984	0.0751749	0.937081	-16.8208	1.5317	0.0354218	0.0644576	8.12072	0	0	0.087126	20.6116
000587	2000	3	1.53682	1.45917	12.18	0.00165	0.0375985	20.7303	0.194581	0.708456	0.131277	0.0863276	1.25679	-19.4002	1.98746	0.0245925	0.0469934	4.45495	0	0	0.096045	20.7303
000589	2000	3	0.471087	1.12965	9.01	0.00165	-0.0601529	20.8105	0.348502	0.395419	0.558616	0.098866	1.0538	-7.27094	0.771279	0.0311681	0.0508364	7.51618	0	0	0.077325	20.8105
000590	2000	3	1.23051	1.09415	46.33	0.00165	0.0525028	21.2095	0.0664796	3.65252	0.52657	0.150798	0.963597	-12.5143	1.71412	0.0323102	0.0568074	1.29987	0	0	0.084956	21.2095
000591	2000	3	0.744518	1.07709	15.07	0.00165	0.0131373	20.0778	0.109489	0.577731	-0.0293858	0.141866	1.21802	13.5088	0.76283	0.0240122	0.050722	3.3798	0	0	0.082282	20.0778
000592	2000	3	0.318576	1.09718	7.18	0.00165	0.197022	20.2505	0.091922	-0.00333117	0.202777	0.149808	1.07968	-1.67708	0.767323	0.0260441	0.0566918	3.04691	1	0	0.08642	20.2505
000593	2000	3	0.729029	1.04447	19.01	0.00165	0.0940322	19.9243	0.172541	0.254303	-0.0147686	0.210222	1.11728	6.98034	0.633066	0.0158841	0.0431706	1.73444	0	0	0.075	19.9243
000594	2000	3	0.421873	1.26015	10.99	0.00165	0.102867	21.0779	0.152866	1.37073	0.15967	0.0518222	1.19665	-6.08732	1.12799	0.021994	0.051707	9.84783	0	0	0.065934	21.0779
000595	2000	3	0.102023	1.83779	11.28	0.00165	-0.21118	20.2275	0.213652	1.23668	0.41708	0.143323	1.75772	-6.18446	1.57901	0.0248132	0.0447128	4.23086	0	0	0.097965	20.2275
000596	2000	3	0.479163	0.620343	18.34	0.00165	0.118019	19.7203	0.241549	0.0120183	0.0386722	0.27574	0.692067	6.87541	0.230104	0.0174042	0.038156	1.47046	1	0	0.060976	19.7203
000597	2000	3	0.107631	1.05371	7.1	0.00165	0.045545	20.4652	0.570423	0.112998	0.131885	0.125195	1.034	-1.88943	0.959799	0.0199124	0.0399352	2.31602	0	0	0.066742	20.4652
000598	2000	3	0.203161	0.86058	13.65	0.00165	-0.0423728	20.7606	0.246886	0.580111	0.0611226	0.0937456	0.885726	2.41046	0.715072	0.00888182	0.0239902	0.921918	0	0	0.054315	20.7606
000599	2000	3	2.53014	1.439	12.53	0.00165	0.129212	20.2148	0.263368	0.0757344	0.07782	0.180788	1.77194	31.9152	0.626754	0.0269934	0.0621736	3.94637	0	0	0.081169	20.2148
000600	2000	3	0.0516856	1.65356	11.43	0.00165	-0.106583	19.9168	0.173228	0.551148	0.361408	0.255927	1.61342	-3.84854	1.3667	0.0252106	0.0455374	1.53255	0	0	0.093976	19.9168
000601	2000	3	0.302644	0.903354	9.85	0.00165	0.0784009	20.6606	0.370558	0.155647	0.00329172	0.164411	0.947058	4.18945	0.822855	0.0135181	0.0398168	1.56913	0	0	0.06476	20.6606
000603	2000	3	1.50533	1.15131	12.51	0.00165	0.104449	19.6919	0.0959233	0.204466	0.253878	0.206265	0.967903	-17.581	2.01679	0.0263888	0.0622614	1.77514	0	0	0.085355	19.6919
000605	2000	3	0.645419	0.974439	17.36	0.00165	0.0105947	19.6962	0.0921659	0.842108	0.110757	0.324941	0.936462	-3.64046	1.18595	0.0199754	0.03493	0.613181	0	0	0.090852	19.6962
000606	2000	3	0.0130171	0.73841	19.33	0.00165	-0.025393	19.7476	0.132954	0.612272	0.0628073	0.439718	0.754115	1.5302	0.598385	0.0163644	0.031241	-0.157877	0	0	0.088757	19.7476
000607	2000	3	0.27331	0.71731	13.57	0.00165	0.343242	20.23	0.0957996	0.175974	0.0140613	0.13033	0.688941	-2.7662	1.40413	0.0376438	0.0700174	4.78657	0	0	0.061307	20.23
000608	2000	3	1.4862	0.4403	37.91	0.00165	-0.0973079	21.5	0.0836191	2.67981	0.209814	0.0854768	0.158255	-27.0367	1.67135	0.0448231	0.0771058	12.6257	0	0	0.099942	21.5
000609	2000	3	0.119957	0.936748	13.82	0.00165	0.0565405	20.3363	0.220695	0.0961505	0.0116309	0.339266	0.943433	0.640812	0.809197	0.0180252	0.0380688	0.880485	1	0	0.057365	20.3363
000610	2000	3	1.98398	0.768886	15.27	0.00165	0.524224	20.5124	0.103471	0.258839	0.162106	0.0970111	1.00906	23.0232	0.337232	0.0435683	0.0948198	10.4346	0	0	0.079079	20.5124
000611	2000	3	0.410809	1.28592	8.53	0.00165	0.101828	20.283	0.225088	0.082643	0.104297	0.162118	1.31059	2.36503	0.738501	0.0264007	0.0530036	4.45855	0	0	0.085635	20.283
000612	2000	3	0.861495	1.59124	13.1	0.00165	0.184975	20.8263	0.187786	0.650204	0.207865	0.107963	1.51989	-6.8391	1.864	0.0312488	0.0771782	5.7302	0	0	0.071756	20.8263
000613	2000	3	0.092627	0.399438	7.84	0.00165	0.229119	19.6836	0.154337	-0.274487	0.0705882	0.335252	0.410759	1.08527	0.589003	0.0229039	0.0494202	1.87118	0	0	0.05037	19.6836
000615	2000	3	0.321559	0.981872	11.68	0.00165	0.0421388	20.2577	0.226027	0.0806904	0.102463	0.190995	0.953487	-2.72099	0.84562	0.0170157	0.0373888	1.71285	0	0	0.08	20.2577
000616	2000	3	2.46471	-0.376962	25.46	0.00165	0.609736	20.5731	0.126866	0.305079	0.332173	0.136003	-0.691701	-30.1707	1.23093	0.0555931	0.0998552	8.33397	0	0	0.099936	20.5731
000617	2000	3	1.58471	1.65927	12.71	0.00165	0.25553	19.8391	0.130606	0.316403	0.15675	0.380875	1.46996	-18.1469	2.33283	0.03329	0.072371	1.5301	1	0	0.091603	19.8391
000619	2000	3	0.606055	0.525468	34.3	0.00165	0.383084	20.5893	0.0644315	1.76412	0.290093	0.310145	0.438097	-8.49341	0.585103	0.0289494	0.0627064	0.834348	0	0	0.086979	20.5893
000620	2000	3	0.361989	1.24005	14.55	0.00165	0.0611706	21.3246	0.189003	1.24424	-0.0115566	0.0375376	1.23002	-0.961379	1.17759	0.030336	0.056713	7.95115	0	0	0.099792	21.3246
000621	2000	3	0.298404	0.96648	14.2	0.00165	0.0162711	20.4883	0.134507	0.120482	0.00940666	0.176356	0.987311	1.9968	0.944071	0.018843	0.0400518	1.23574	0	0	0.076456	20.4883
000622	2000	3	0.729557	1.31109	11.19	0.00165	-0.0874345	20.4202	0.130474	0.290461	0.3261	0.214964	1.23693	-7.10906	1.31819	0.0224551	0.0397116	0.293662	0	0	0.093771	20.4202
000623	2000	3	0.319894	0.641217	14.94	0.00165	-0.016847	20.9643	0.228916	0.233368	-0.0337632	0.120574	0.606831	-3.34862	0.635634	0.0156554	0.026566	1.23798	0	0	0.068354	20.9643
000625	2000	3	0.0437451	0.586147	4.67	0.00165	0.110222	20.4806	0.413276	-0.0140687	0.0687271	0.154128	0.5828	-0.320818	0.549308	0.0199695	0.039096	2.52221	0	0	0.058712	20.4806
000626	2000	3	0.187849	0.449714	39.39	0.00165	0.206637	20.6025	0.0418888	2.09694	0.0727108	0.127812	0.431375	-1.75796	0.454451	0.0289159	0.0534108	3.7833	1	0	0.088145	20.6025
000627	2000	3	0.209073	0.462312	20.62	0.00165	0.262583	20.95	0.105723	1.97452	0.000639734	0.053676	0.434089	-2.70542	0.496092	0.0278568	0.0577164	5.16486	0	0	0.080375	20.95
000628	2000	3	1.08108	0.854918	12	0.00165	0.0472976	20.7594	0.310833	0.254846	-0.00347973	0.12201	0.726979	-12.2641	1.36905	0.0187301	0.0320842	1.65294	0	0	0.097439	20.7594
000629	2000	3	0.224079	0.86715	6.23	0.00165	-0.0662592	21.348	0.642055	0.06596	0.300784	0.0766565	0.913707	4.46297	0.854019	0.0186966	0.0330102	-0.903668	0	0	0.074166	21.348
000630	2000	3	0.381727	0.998272	8.8	0.00165	0.117868	20.6093	0.331818	0.255182	0.0077752	0.161251	0.935594	-6.00829	1.06745	0.0168322	0.0392404	1.9847	1	0	0.073864	20.6093
000631	2000	3	2.21481	0.227794	25.95	0.00165	0.789238	21.2148	0.115607	0.380032	0.58186	0.0950607	0.439621	18.9493	-0.194597	0.054269	0.100113	9.97468	0	0	0.064111	21.2148
000632	2000	3	1.73292	1.30475	13.67	0.00165	0.452599	20.14	0.215069	0.03452	0.075527	0.185473	1.49935	18.6543	0.959575	0.042768	0.095288	8.74895	0	0	0.068687	20.14
000633	2000	3	1.64781	0.112269	38	0.00165	-0.122834	21.5127	0.0476316	1.12656	0.147557	0.15003	0.31882	19.7998	-0.56584	0.0189069	0.018322	0.377555	0	0	0.047376	21.5127
000635	2000	3	1.82124	0.828992	15.1	0.00165	-0.178762	20.2191	0.216556	0.941807	0.618163	0.106151	0.681733	-14.1162	1.63908	0.0410054	0.0600386	6.40248	0	0	0.087919	20.2191
000636	2000	3	0.436377	1.17487	29.55	0.00165	-0.078215	21.6304	0.0734349	1.75863	-0.00836557	0.0609647	1.22991	5.04564	0.830721	0.0186014	0.0398024	2.75849	0	1	0.09585	21.6304
000637	2000	3	1.26191	1.21274	19.75	0.00165	0.472236	20.8068	0.143797	0.60217	0.283528	0.103082	1.04081	-16.4808	1.96796	0.0424046	0.0896636	9.18427	0	0	0.07263	20.8068
000638	2000	3	0.638642	1.12395	8.21	0.00165	0.0901053	20.4027	0.298417	-0.0917874	0.102639	0.155234	1.1887	6.20767	0.967667	0.0183871	0.0473172	2.98314	0	0	0.084245	20.4027
000639	2000	3	2.01023	0.308449	19.72	0.00165	0.244073	20.2879	0.0517241	0.503349	0.146268	0.13437	0.0484594	-25.248	1.06825	0.0334297	0.0594444	3.2427	1	0	0.057054	20.2879
000650	2000	3	0.43668	1.30591	12.74	0.00165	0.108111	19.6953	0.199372	0.261497	0.144562	0.268396	1.39817	5.85115	1.60475	0.0140229	0.0515466	1.75538	1	0	0.086099	19.6953
000651	2000	3	1.0024	0.71976	16.99	0.00165	0.0218006	21.3413	0.191289	0.082895	0.0184237	0.0792011	0.639476	-7.696	0.996249	0.0149463	0.0328062	2.26572	0	0	0.063817	21.3413
000652	2000	3	0.293406	1.19454	17.19	0.00165	0.0849618	21.3216	0.141943	0.337463	0.0574692	0.0651896	1.22971	3.37176	0.841566	0.0215774	0.0501972	8.07739	0	0	0.05961	21.3216
000655	2000	3	0.652098	1.12387	19.1	0.00165	0.405884	20.322	0.120419	-0.0135512	0.0795528	0.19253	1.0154	-10.3987	1.37365	0.0290735	0.0712746	3.88226	1	0	0.070556	20.322
000656	2000	3	1.11003	1.30545	9.3	0.00165	0.308238	20.3455	0.153763	-0.155789	0.177408	0.188893	1.34138	3.44423	0.88262	0.026479	0.0647826	3.71835	0	0	0.074241	20.3455
000657	2000	3	0.209772	0.559644	13.29	0.00165	0.12462	20.7136	0.211437	0.150806	-0.000843787	0.148155	0.524796	-3.34054	0.518358	0.0207846	0.0421388	2.20416	0	0	0.08318	20.7136
000659	2000	3	0.904543	0.730454	11.11	0.00165	0.0833373	21.1045	0.226823	0.229801	0.0260385	0.0927613	0.832195	9.75288	0.030487	0.0173064	0.0429324	5.29935	0	0	0.072727	21.1045
000660	2000	3	0.808603	1.112	14.5	0.00165	0.0475541	20.1612	0.183448	0.119028	0.0746501	0.210537	1.00184	-10.5605	1.32761	0.0219889	0.0403058	0.721968	0	0	0.068698	20.1612
000661	2000	3	0.332738	1.1286	12.23	0.00165	0.0730396	20.699	0.288635	0.132334	0.0298591	0.182802	1.09535	-3.18727	0.999685	0.0194976	0.0438668	1.42149	0	0	0.09617	20.699
000662	2000	3	0.921747	1.40702	10.65	0.00165	0.173853	19.8336	0.0985915	0.151212	0.224315	0.170932	1.53487	11.7211	1.22161	0.0411955	0.0843898	4.87357	0	0	0.1	19.8336
000663	2000	3	1.2615	0.316592	13.68	0.00165	-0.0872102	20.5126	0.202485	0.331635	-0.0367035	0.0785761	0.22668	-8.61895	0.961049	0.0261743	0.028656	3.72027	0	0	0.081871	20.5126
000665	2000	3	0.853203	1.62079	15.95	0.00165	-0.15144	20.2349	0.134169	1.1735	0.436454	0.136831	1.53518	-8.2066	2.17639	0.0320478	0.0508448	3.47302	0	0	0.099701	20.2349
000666	2000	3	0.103061	1.32384	11.34	0.00165	0.217701	19.3793	0.171958	0.246652	-0.0412393	0.226149	1.29727	-2.54757	1.35334	0.0230868	0.0552846	1.88784	0	0	0.07722	19.3793
000667	2000	3	0.458367	1.04886	9.04	0.00165	0.0315323	20.1696	0.221239	-0.232599	0.126091	0.31412	1.10066	4.96583	0.853832	0.0153486	0.0390954	-0.0671085	0	0	0.099888	20.1696
000668	2000	3	0.819959	1.02145	17.52	0.00165	-0.0697341	20.4103	0.15411	1.60001	0.528459	0.218389	1.06352	4.03234	0.660549	0.0315132	0.0452712	1.94111	0	0	0.068709	20.4103
000669	2000	3	1.53713	0.149898	26.79	0.00165	0.178518	20.2386	0.0380739	0.515368	-0.0482092	0.212797	-0.153957	-23.468	0.0644577	0.0408975	0.0600884	7.6227	0	0	0.050019	20.2386
000670	2000	3	1.81455	1.25464	13.2	0.00165	0.0377215	21.1746	0.242424	0.106154	0.316069	0.0966578	1.04972	-19.6433	1.50049	0.0273897	0.0511936	4.14093	0	0	0.080741	21.1746
000671	2000	3	0.788648	1.06615	17.28	0.00165	0.165127	20.036	0.0972222	0.706536	0.440611	0.206715	0.934332	-12.6364	1.19103	0.0303807	0.0583838	2.23828	1	0	0.065369	20.036
000672	2000	3	1.72079	0.75084	25.74	0.00165	0.319694	20.3217	0.0672106	0.636967	0.120194	0.314328	0.563365	-17.9713	1.67076	0.0406026	0.0791148	2.71702	1	0	0.068571	20.3217
000673	2000	3	0.60726	1.16343	14.91	0.00165	-0.102371	20.4494	0.103286	1.4768	0.122535	0.130267	1.05118	-10.6752	1.36844	0.0171865	0.0369524	0.952443	0	0	0.086993	20.4494
000676	2000	3	0.598697	0.788153	18.15	0.00165	0.00444435	19.9331	0.132231	0.495836	-0.030622	0.238849	0.84937	5.86825	0.589435	0.0201616	0.0366444	0.40596	0	0	0.073889	19.9331
000677	2000	3	0.381618	1.13081	10.33	0.00165	0.0191051	20.0734	0.14908	-0.0297399	0.12569	0.254727	1.16403	3.22604	1.30947	0.0160829	0.0420404	-0.887408	0	0	0.085064	20.0734
000678	2000	3	0.341108	0.685473	10.05	0.00165	0.0944639	20.4913	0.404975	-0.0416704	0.10682	0.155534	0.651517	-3.25501	0.652755	0.0201289	0.0440444	2.78807	0	0	0.085714	20.4913
000679	2000	3	0.107853	0.886002	21.56	0.00165	0.373347	20.9807	0.203154	0.805848	0.14453	0.123724	0.863786	-2.1296	1.33573	0.0316828	0.0665666	4.65166	0	0	0.064374	20.9807
000680	2000	3	1.32619	1.1232	5.71	0.00165	0.0441506	20.758	0.41331	0.0761679	0.128105	0.123604	1.24344	11.5267	0.558864	0.0201478	0.0524544	3.81525	0	0	0.066667	20.758
000681	2000	3	0.21017	0.177088	33.88	0.00165	-0.00459118	20.5572	0.0478158	2.42196	0.433753	0.147518	0.120347	-5.43918	0.429015	0.0358596	0.057563	3.2771	0	0	0.07135	20.5572
000682	2000	3	1.90273	0.908371	30.8	0.00165	-0.0808734	23.1735	0.107792	2.2972	-0.0213547	0.0130425	1.10909	19.2405	-0.128211	0.0260961	0.0501224	37.6481	0	0	0.095946	23.1735
000683	2000	3	0.39121	1.14029	7.05	0.00165	0.157856	20.8984	0.297872	0.0380504	0.0761082	0.131115	1.19114	4.87476	1.13867	0.0184011	0.0486286	3.1819	0	0	0.077528	20.8984
000685	2000	3	0.432391	1.17818	27.18	0.00165	-0.14558	20.5639	0.13429	2.02097	0.284386	0.152975	1.23493	4.58886	1.11949	0.0280103	0.0415638	2.26573	0	0	0.086361	20.5639
000686	2000	3	0.389622	1.29251	12.98	0.00165	0.156237	20.0923	0.262712	0.18002	0.0841592	0.215028	1.2469	-4.37245	1.45506	0.0234338	0.0523116	3.56535	0	0	0.096106	20.0923
000687	2000	3	0.510527	1.14061	8.69	0.00165	0.0304296	20.5575	0.393556	0.0375544	0.10642	0.199769	1.07776	-6.02455	1.13461	0.0175506	0.0382788	2.37456	0	0	0.069794	20.5575
000688	2000	3	0.294514	1.5597	15.48	0.00165	0.0977771	21.1661	0.130491	0.722195	0.324568	0.0531015	1.42622	-12.796	1.66861	0.0361065	0.0721598	16.6789	0	0	0.095465	21.1661
000690	2000	3	0.339223	0.529427	24.68	0.00165	0.0851163	20.5027	0.124392	1.20515	0.386405	0.0826422	0.48516	-4.24342	0.309313	0.0257787	0.0385996	4.25342	0	0	0.061069	20.5027
000691	2000	3	0.728477	1.63673	10.77	0.00165	0.473692	21.0612	0.22377	0.020979	0.185065	0.0827175	1.65546	1.79581	1.93693	0.0425405	0.0928976	17.5839	0	0	0.081425	21.0612
000692	2000	3	0.774993	0.442734	12.68	0.00165	0.0971478	20.8158	0.272871	-0.0478514	-0.00517397	0.112437	0.362223	-7.71767	0.851651	0.0124446	0.0328652	1.89729	0	0	0.064516	20.8158
000693	2000	3	0.861116	1.10219	25.92	0.00165	-0.0149778	20.4727	0.0636574	0.834508	0.231605	0.105719	1.21717	11.0218	0.553027	0.0199379	0.045944	2.38261	0	0	0.1	20.4727
000695	2000	3	1.12717	1.10287	15.11	0.00165	0.220848	20.3532	0.10589	-0.0727664	0.205861	0.116965	1.22629	11.831	0.510476	0.0283534	0.0702832	6.01669	0	0	0.096909	20.3532
000697	2000	3	2.19392	1.12911	19.04	0.00165	-0.132638	21.1112	0.173845	0.330618	0.056922	0.0592693	1.41283	27.1971	0.134769	0.0280408	0.0495618	8.08428	0	0	0.094421	21.1112
000698	2000	3	0.212976	1.02067	6.82	0.00165	0.123754	20.9675	0.43695	0.224237	0.0919123	0.139169	0.994758	-2.48436	1.17649	0.0175659	0.0426698	0.619162	1	0	0.091083	20.9675
000699	2000	3	0.143074	0.837914	7.29	0.00165	0.119888	20.341	0.355281	0.0268562	0.0743802	0.154854	0.812844	-2.40319	0.972758	0.0155656	0.0404482	2.10952	0	0	0.083225	20.341
000700	2000	3	0.374007	1.14761	14.43	0.00165	0.0364827	20.1362	0.217602	0.513131	-0.037373	0.251375	1.10937	-3.66533	0.962805	0.0193748	0.0360212	2.58358	0	0	0.07156	20.1362
000701	2000	3	0.768996	1.29763	19.54	0.00165	0.0839078	21.5329	0.128454	0.574809	0.0575771	0.0510091	1.19515	-9.8238	1.2459	0.0254198	0.0488122	6.80176	0	0	0.099823	21.5329
000702	2000	3	0.770081	0.899523	17.11	0.00165	0.194858	20.5672	0.251315	-0.0495797	0.0553564	0.0981277	0.992442	8.90718	0.485426	0.0217094	0.0503018	4.53818	0	0	0.059683	20.5672
000703	2000	3	1.35253	1.13989	12.85	0.00165	0.212882	20.2147	0.180545	0.0580264	0.0434038	0.191261	1.28832	14.2283	0.562287	0.0252586	0.066414	3.41054	0	0	0.068441	20.2147
000705	2000	3	0.876637	0.908433	14.99	0.00165	0.269782	20.6532	0.134757	0.283476	0.216703	0.120303	0.907687	4.77253	0.667666	0.0438619	0.0872068	10.6377	0	0	0.084404	20.6532
000707	2000	3	1.1443	1.64025	12.02	0.00165	0.153002	20.9271	0.381032	0.353729	0.458004	0.0816178	1.50898	-12.5839	2.51205	0.0392422	0.0831666	12.7712	0	0	0.077839	20.9271
000708	2000	3	0.179052	0.0168471	5.43	0.00165	0.104238	20.6257	0.718232	-0.0353505	0.0446948	0.0991025	0.021448	0.441037	-0.166915	0.0150114	0.030716	3.18826	1	0	0.068143	20.6257
000709	2000	3	0.0082609	0.482113	10.1	0.00165	0.0843904	21.312	0.611881	-0.0413611	0.0345141	0.0701818	0.484709	0.248847	0.361108	0.0150797	0.0307294	3.31399	0	0	0.062117	21.312
000710	2000	3	0.238749	1.51875	12.82	0.00165	0.250306	19.8165	0.156786	0.177003	-0.0588304	0.196759	1.50901	-0.934158	1.14354	0.0242595	0.0695128	3.25832	0	0	0.087302	19.8165
000711	2000	3	0.338515	1.40964	14.27	0.00165	0.136317	20.4076	0.185704	0.490021	0.127696	0.132509	1.39926	-0.994549	1.46253	0.0316564	0.0624056	4.64617	0	0	0.097663	20.4076
000712	2000	3	1.71899	1.03955	17.1	0.00165	0.378499	20.2946	0.137427	0.583379	-0.0305175	0.108381	1.19656	15.0515	1.09856	0.0356898	0.0815542	6.37276	0	0	0.086479	20.2946
000713	2000	3	0.808079	1.06357	25.09	0.00165	0.393791	21.107	0.189318	0.621078	0.110568	0.0858386	0.893976	-16.2573	1.13363	0.0404025	0.0755996	10.3805	0	0	0.079021	21.107
000715	2000	3	0.572969	0.953806	9.35	0.00165	0.0500939	20.0939	0.290909	0.150248	0.0710899	0.16784	1.03333	7.6231	0.254977	0.0344444	0.0561864	4.36205	0	0	0.072082	20.0939
000716	2000	3	1.12133	1.40994	14.5	0.00165	-0.135471	20.8459	0.164138	0.842655	0.214819	0.11115	1.51234	9.81559	0.781059	0.0217865	0.039902	3.20481	0	0	0.091656	20.8459
000717	2000	3	0.0121932	0.759591	7.61	0.00165	0.0538247	20.4894	0.633377	0.0409456	0.00697158	0.163062	0.781158	2.06738	0.908679	0.0134147	0.0304822	1.40761	0	0	0.055814	20.4894
000718	2000	3	1.31954	0.337317	7.25	0.00165	0.106878	20.7738	0.398621	0.274849	-0.0643522	0.150104	0.501302	15.7196	-0.00639219	0.0161849	0.0309658	3.06847	1	0	0.069204	20.7738
000719	2000	3	0.386783	1.07483	16.78	0.00165	0.125286	19.7986	0.128725	0.627318	-0.00998465	0.331567	1.04078	-3.26361	0.788779	0.0252181	0.04953	1.09056	0	0	0.074387	19.7986
000720	2000	3	0.41812	1.31667	15.58	0.00165	-0.13849	21.1005	0.220154	0.549662	0.38846	0.061808	1.27346	-4.14206	1.33307	0.0255839	0.045288	4.029	0	0	0.082113	21.1005
000721	2000	3	1.24032	1.85003	13.88	0.00165	0.0751324	20.1348	0.186599	0.452754	0.232336	0.174454	2.02128	16.4158	1.99866	0.0286607	0.0644278	6.9224	1	0	0.085607	20.1348
000722	2000	3	2.12214	0.138351	22.12	0.00165	-0.297862	21.294	0.112116	3.17009	0.632729	0.0803592	-0.0242386	-15.5858	1.17067	0.0475126	0.0668368	16.7678	0	0	0.092656	21.294
000723	2000	3	0.394633	1.30797	9.88	0.00165	0.0641432	20.095	0.346154	-0.0526136	0.0498486	0.236237	1.32992	2.10399	1.18129	0.0249539	0.0509056	2.43272	0	0	0.087416	20.095
000727	2000	3	0.470127	0.796627	12.46	0.00165	0.0462812	20.6947	0.248796	0.372441	0.00421077	0.0944956	0.864412	6.49792	0.335937	0.0196264	0.0346762	1.26208	0	0	0.076865	20.6947
000728	2000	3	1.67561	1.10153	9.25	0.00165	-0.0803417	20.6845	0.339459	0.683687	0.792849	0.0824654	0.892291	-20.0571	2.03394	0.0328556	0.0486274	8.16135	0	0	0.099552	20.6845
000729	2000	3	0.690534	0.661833	14.17	0.00165	-0.00865639	21.4365	0.303458	0.350317	-0.0787755	0.0295672	0.568833	-8.91493	0.825715	0.0108538	0.0226582	2.90413	0	0	0.056645	21.4365
000731	2000	3	0.309921	0.43595	27.53	0.00165	0.571512	20.7363	0.193244	0.256646	-0.0379516	0.116285	0.467402	3.01495	-0.316601	0.0366631	0.077346	6.88455	0	0	0.069835	20.7363
000732	2000	3	1.41564	1.19751	14.68	0.00165	0.422689	20.5273	0.182561	0.387729	0.0435551	0.18396	1.02428	-16.6062	2.01125	0.0342717	0.0767642	6.05269	1	0	0.068755	20.5273
000733	2000	3	0.165275	1.51798	23.08	0.00165	-0.111559	21.8448	0.162912	1.90368	0.113829	0.0309043	1.47476	-4.14279	1.44943	0.0185965	0.0414222	11.5306	0	0	0.099921	21.8448
000735	2000	3	0.291854	0.480297	10.28	0.00165	0.349213	20.7454	0.222763	-0.0743342	0.0569409	0.0940196	0.512857	3.12117	0.49849	0.0275123	0.0544638	6.12797	1	0	0.065863	20.7454
000736	2000	3	0.0419667	0.89161	22.29	0.00165	-0.018845	19.9154	0.0843428	0.837853	0.260698	0.320186	0.87096	-1.97945	0.401181	0.0335698	0.0479246	0.921242	0	0	0.073427	19.9154
000737	2000	3	0.0526678	0.713192	7.92	0.00165	0.110709	20.9675	0.276515	0.069223	0.0610937	0.08519	0.702632	-1.0122	0.584683	0.0197758	0.0426028	4.18455	0	0	0.05637	20.9675
000738	2000	3	0.337236	0.946863	6.39	0.00165	0.0705055	20.5829	0.497653	-0.0105558	0.139579	0.162233	0.888142	-5.62901	0.912649	0.0181647	0.0397706	1.803	1	0	0.063408	20.5829
000739	2000	3	1.63377	1.42456	12.8	0.00165	-0.0312073	20.6663	0.146094	0.21278	0.0838121	0.111586	1.27357	-14.4747	1.90372	0.0189824	0.0441106	1.71329	0	0	0.099707	20.6663
[truncated: 63,536 more rows]
